# Supplementary material for: (E)-1-(2,4-Dinitro­phen­yl)-2-(2-fluoro­benzyl­idene)hydrazine
Source: Acta Crystallogr Sect E Struct Rep Online. 2011 Apr 22;67(Pt 5):o1200–1. doi: 10.1107/S1600536811014383 (PMC3089184; doi:10.1107/S1600536811014383)
Supplement: Supplementary file 1 [file e-67-o1200-sup1.cif]

##############################################################################
#                                                                            #
# This CIF contains the data in a paper accepted for publication in          #
# Acta Crystallographica Section E. It conforms to the requirements of       #
# Notes for Authors for Acta Crystallographica Section E, and has been       #
# peer reviewed under the auspices of the IUCr Commission on Journals.       #
#                                                                            #
# Full details of the Crystallographic Information File format               #
# are given in the paper "The Crystallographic Information File (CIF):       #
# a New Standard Archive File for Crystallography" by S. R. Hall, F. H.      #
# Allen and I. D. Brown [Acta Cryst. (1991), A47, 655-685].                  #
#                                                                            #
# The current version of the core CIF dictionary is obtainable from          #
# ftp://ftp.iucr.org/pub/cif_core.dic.                                       #
#                                                                            #
# Software is freely available for graphical display of the structure(s)     #
# in this CIF. For information consult the CIF software page                 #
# http://www.iucr.org/resources/cif/software.                                #
#                                                                            #
# This file may be used for bona fide research purposes within the           #
# scientific community so long as proper attribution is given to the journal # 
# article from which it was obtained.                                        #
#                                                                            #
##############################################################################
data_global
_audit_creation_method     SHELXL-97
_journal_date_recd_electronic     2011-04-13
_journal_date_accepted     2011-04-16
_journal_name_full     'Acta Crystallographica, Section E'
_journal_year     2011
_journal_volume     67
_journal_issue      5
_journal_page_first     o1200
_journal_page_last     o1201
_journal_paper_category     QO
_journal_coeditor_code     NG5151
_publ_contact_author_name     'Jasinski, Jerry P.'
_publ_contact_author_address
;
Department of Chemistry
Keene State College
229 Main Street
Keene, New Hampshire 03435, USA
;
_publ_contact_author_email     jjasinski@keene.edu
_publ_contact_author_fax     ?
_publ_contact_author_phone     '603 358-2563'
_publ_section_title
;
(<i>E</i>)-1-(2,4-Dinitrophenyl)-2-(2-fluorobenzylidene)hydrazine
;
loop_
    _publ_author_name
    _publ_author_address
    'Jasinski, Jerry P.'
;
Department of Chemistry
Keene State College
229 Main Street
Keene, NH 03435-2001, USA
;
    'Braley, Adam N.'
;
Department of Chemistry
Keene State College
229 Main Street
Keene, NH 03435-2001, USA
;
    'Chidan Kumar, C. S.'
;
Department of Studies in Chemistry
University of Mysore
Manasagangotri, Mysore 570 006, India
;
    'Yathirajan, H. S.'
;
Department of Studies in Chemistry
University of Mysore
Manasagangotri, Mysore 570 006, India
;
    'Mayekar, A. N.'
;
SeQuent Scientific Ltd
Baikampady, New Mangalore 575 011, India
;
data_I
_chemical_name_systematic
;
(<i>E</i>)-1-(2,4-Dinitrophenyl)-2-(2-fluorobenzylidene)hydrazine
;
_chemical_name_common     ?
_chemical_formula_moiety     'C13 H9 F N4 O4'
_chemical_formula_sum     'C13 H9 F N4 O4'
_chemical_formula_iupac     'C13 H9 F N4 O4'
_chemical_formula_weight     304.24
_chemical_melting_point     ?
_symmetry_cell_setting     triclinic
_symmetry_space_group_name_H-M     'P -1'
_symmetry_space_group_name_Hall     '-P 1'
loop_
    _symmetry_equiv_pos_as_xyz
    'x, y, z'
    '-x, -y, -z'
_cell_length_a     7.0961(8)
_cell_length_b     8.2714(9)
_cell_length_c     11.7230(8)
_cell_angle_alpha     88.614(7)
_cell_angle_beta     80.544(8)
_cell_angle_gamma     71.368(10)
_cell_volume     642.86(11)
_cell_formula_units_Z     2
_cell_measurement_reflns_used     3528
_cell_measurement_theta_min     3.0655
_cell_measurement_theta_max     32.1479
_cell_measurement_temperature     173(2)
_exptl_crystal_description     block
_exptl_crystal_colour     orange-red
_exptl_crystal_size_max     0.20
_exptl_crystal_size_mid     0.18
_exptl_crystal_size_min     0.15
_exptl_crystal_density_diffrn     1.572
_exptl_crystal_density_meas     ?
_exptl_crystal_density_method     'not measured'
_exptl_crystal_F_000     312
_exptl_absorpt_coefficient_mu     0.129
_exptl_absorpt_correction_type     multi-scan
_exptl_absorpt_process_details
;
(CrysAlis RED; Oxford Diffraction, 2007)
;
_exptl_absorpt_correction_T_min     0.96706
_exptl_absorpt_correction_T_max     1.00000
_exptl_special_details     ?
_diffrn_ambient_temperature     173(2)
_diffrn_radiation_type     MoK\a
_diffrn_radiation_wavelength     0.71073
_diffrn_radiation_source     'Enhance (Mo) X-ray Source'
_diffrn_radiation_monochromator     graphite
_diffrn_measurement_device_type     'Oxford Diffraction Xcalibur Eos Gemini'
_diffrn_measurement_method     '\f and \w'
_diffrn_detector_area_resol_mean     16.1500
_diffrn_reflns_number     6346
_diffrn_reflns_av_R_equivalents     0.0155
_diffrn_reflns_av_sigmaI/netI     0.0227
_diffrn_reflns_theta_min     3.07
_diffrn_reflns_theta_max     29.13
_diffrn_reflns_theta_full     25.00
_diffrn_measured_fraction_theta_max     0.997
_diffrn_measured_fraction_theta_full     0.996
_diffrn_reflns_limit_h_min     -9
_diffrn_reflns_limit_h_max     8
_diffrn_reflns_limit_k_min     -11
_diffrn_reflns_limit_k_max     11
_diffrn_reflns_limit_l_min     -16
_diffrn_reflns_limit_l_max     15
_refine_special_details
;
Refinement of <i>F</i>^2^ against ALL reflections. The weighted <i>R</i>-factor
<i>wR</i> and goodness of fit <i>S</i> are based on <i>F</i>^2^, conventional
<i>R</i>-factors <i>R</i> are based on <i>F</i>, with <i>F</i> set to zero for
negative <i>F</i>^2^. The threshold expression of <i>F</i>^2^ >
\s(<i>F</i>^2^) is used only for calculating <i>R</i>-factors(gt) <i>etc</i>.
and is not relevant to the choice of reflections for refinement.
<i>R</i>-factors based on <i>F</i>^2^ are statistically about twice as large
as those based on <i>F</i>, and <i>R</i>- factors based on ALL data will be
even larger.
;
_reflns_number_total     3466
_reflns_number_gt     2802
_reflns_threshold_expression     I>2\s(I)
_refine_ls_structure_factor_coef     Fsqd
_refine_ls_matrix_type     full
_refine_ls_R_factor_all     0.0570
_refine_ls_R_factor_gt     0.0454
_refine_ls_wR_factor_gt     0.1326
_refine_ls_wR_factor_ref     0.1425
_refine_ls_goodness_of_fit_ref     1.093
_refine_ls_restrained_S_all     1.093
_refine_ls_number_reflns     3466
_refine_ls_number_parameters     199
_refine_ls_number_restraints     0
_refine_ls_hydrogen_treatment     constr
_refine_ls_weighting_scheme     calc
_refine_ls_weighting_details
         'calc w=1/[\s^2^(Fo^2^)+(0.0733P)^2^+0.0845P] where P=(Fo^2^+2Fc^2^)/3'
_atom_sites_solution_hydrogens     geom
_atom_sites_solution_primary     direct
_atom_sites_solution_secondary     difmap
_refine_ls_shift/su_max     0.000
_refine_ls_shift/su_mean     0.000
_refine_diff_density_max     0.306
_refine_diff_density_min     -0.171
_refine_ls_extinction_method     none
_refine_ls_extinction_coef     ?
loop_
    _atom_type_symbol
    _atom_type_description
    _atom_type_scat_dispersion_real
    _atom_type_scat_dispersion_imag
    _atom_type_scat_source
    'C' 'C' 0.0033 0.0016
                         'International Tables Vol C Tables 4.2.6.8 and 6.1.1.4'
    'H' 'H' 0.0000 0.0000
                         'International Tables Vol C Tables 4.2.6.8 and 6.1.1.4'
    'N' 'N' 0.0061 0.0033
                         'International Tables Vol C Tables 4.2.6.8 and 6.1.1.4'
    'O' 'O' 0.0106 0.0060
                         'International Tables Vol C Tables 4.2.6.8 and 6.1.1.4'
    'F' 'F' 0.0171 0.0103
                         'International Tables Vol C Tables 4.2.6.8 and 6.1.1.4'
_computing_data_collection     '<i>CrysAlis PRO</i> (Oxford Diffraction, 2007)'
_computing_cell_refinement     '<i>CrysAlis PRO</i> (Oxford Diffraction, 2007)'
_computing_data_reduction     '<i>CrysAlis RED</i> (Oxford Diffraction, 2007)'
_computing_structure_solution     '<i>SHELXS97</i> (Sheldrick, 2008)'
_computing_structure_refinement     '<i>SHELXL97</i> (Sheldrick, 2008)'
_computing_molecular_graphics     '<i>SHELXTL</i> (Sheldrick, 2008)'
_computing_publication_material     '<i>SHELXTL</i> (Sheldrick, 2008)'
loop_
    _atom_site_type_symbol
    _atom_site_label
    _atom_site_fract_x
    _atom_site_fract_y
    _atom_site_fract_z
    _atom_site_U_iso_or_equiv
    _atom_site_adp_type
    _atom_site_calc_flag
    _atom_site_refinement_flags
    _atom_site_occupancy
    _atom_site_symmetry_multiplicity
    _atom_site_disorder_assembly
    _atom_site_disorder_group
    F F1 1.25967(13) 0.08268(12) 0.46347(7) 0.0542(3) Uani d . 1 1 . .
    O O1 0.33061(16) 0.49706(16) 0.46244(9) 0.0576(3) Uani d . 1 1 . .
    O O2 0.04251(15) 0.62057(14) 0.41195(9) 0.0539(3) Uani d . 1 1 . .
    O O3 0.0526(2) 0.21724(19) -0.01824(12) 0.0791(4) Uani d . 1 1 . .
    O O4 -0.15820(15) 0.42413(15) 0.08977(10) 0.0561(3) Uani d . 1 1 . .
    N N1 0.79790(15) 0.14775(14) 0.28682(9) 0.0377(2) Uani d . 1 1 . .
    N N2 0.61603(16) 0.26801(15) 0.32453(9) 0.0391(3) Uani d . 1 1 . .
    H H2A 0.5959 0.3291 0.3884 0.047 Uiso calc R 1 1 . .
    N N3 0.00969(19) 0.32023(16) 0.06233(11) 0.0443(3) Uani d . 1 1 . .
    N N4 0.20937(16) 0.51447(14) 0.39505(10) 0.0393(3) Uani d . 1 1 . .
    C C1 1.2885(2) -0.02327(17) 0.37123(11) 0.0381(3) Uani d . 1 1 . .
    C C2 1.4763(2) -0.1424(2) 0.33969(14) 0.0499(3) Uani d . 1 1 . .
    H H2B 1.5823 -0.1511 0.3819 0.060 Uiso calc R 1 1 . .
    C C3 1.5057(2) -0.2487(2) 0.24485(15) 0.0534(4) Uani d . 1 1 . .
    H H3A 1.6336 -0.3321 0.2214 0.064 Uiso calc R 1 1 . .
    C C4 1.3510(2) -0.23481(18) 0.18385(13) 0.0482(3) Uani d . 1 1 . .
    H H4A 1.3727 -0.3086 0.1187 0.058 Uiso calc R 1 1 . .
    C C5 1.1651(2) -0.11396(17) 0.21735(11) 0.0404(3) Uani d . 1 1 . .
    H H5A 1.0595 -0.1052 0.1747 0.049 Uiso calc R 1 1 . .
    C C6 1.12930(18) -0.00419(15) 0.31287(10) 0.0332(3) Uani d . 1 1 . .
    C C7 0.93392(18) 0.12582(16) 0.34949(11) 0.0358(3) Uani d . 1 1 . .
    H H7A 0.9091 0.1924 0.4185 0.043 Uiso calc R 1 1 . .
    C C8 0.46749(17) 0.29040(15) 0.26058(10) 0.0329(3) Uani d . 1 1 . .
    C C9 0.26980(18) 0.40469(15) 0.29198(10) 0.0324(3) Uani d . 1 1 . .
    C C10 0.12047(18) 0.41764(14) 0.22616(10) 0.0336(3) Uani d . 1 1 . .
    H H10A -0.0115 0.4954 0.2487 0.040 Uiso calc R 1 1 . .
    C C11 0.16630(19) 0.31661(15) 0.12820(11) 0.0345(3) Uani d . 1 1 . .
    C C12 0.3609(2) 0.20726(17) 0.09136(11) 0.0396(3) Uani d . 1 1 . .
    H H12A 0.3909 0.1412 0.0216 0.048 Uiso calc R 1 1 . .
    C C13 0.50799(19) 0.19515(17) 0.15534(11) 0.0390(3) Uani d . 1 1 . .
    H H13A 0.6408 0.1213 0.1290 0.047 Uiso calc R 1 1 . .
loop_
    _atom_site_aniso_label
    _atom_site_aniso_U_11
    _atom_site_aniso_U_22
    _atom_site_aniso_U_33
    _atom_site_aniso_U_12
    _atom_site_aniso_U_13
    _atom_site_aniso_U_23
    F1 0.0485(5) 0.0679(6) 0.0446(5) -0.0099(4) -0.0184(4) -0.0156(4)
    O1 0.0428(6) 0.0767(7) 0.0512(6) -0.0123(5) -0.0111(5) -0.0292(5)
    O2 0.0424(6) 0.0553(6) 0.0517(6) 0.0007(5) -0.0030(4) -0.0189(5)
    O3 0.0686(8) 0.0871(9) 0.0790(9) -0.0060(7) -0.0370(7) -0.0388(7)
    O4 0.0380(5) 0.0613(7) 0.0664(7) -0.0057(5) -0.0209(5) -0.0032(5)
    N1 0.0290(5) 0.0430(6) 0.0384(6) -0.0080(4) -0.0046(4) -0.0036(4)
    N2 0.0292(5) 0.0480(6) 0.0373(5) -0.0077(4) -0.0053(4) -0.0108(4)
    N3 0.0440(6) 0.0463(6) 0.0455(6) -0.0131(5) -0.0174(5) -0.0022(5)
    N4 0.0348(5) 0.0427(6) 0.0392(6) -0.0121(4) -0.0013(4) -0.0110(4)
    C1 0.0385(6) 0.0426(6) 0.0338(6) -0.0116(5) -0.0102(5) -0.0005(5)
    C2 0.0391(7) 0.0540(8) 0.0529(8) -0.0048(6) -0.0174(6) 0.0011(6)
    C3 0.0407(7) 0.0461(7) 0.0613(9) 0.0020(6) -0.0060(6) -0.0041(7)
    C4 0.0529(8) 0.0415(7) 0.0455(8) -0.0103(6) -0.0031(6) -0.0091(6)
    C5 0.0408(7) 0.0430(7) 0.0393(7) -0.0136(5) -0.0107(5) -0.0040(5)
    C6 0.0317(6) 0.0357(6) 0.0329(6) -0.0113(5) -0.0061(4) 0.0007(4)
    C7 0.0333(6) 0.0418(6) 0.0331(6) -0.0129(5) -0.0054(5) -0.0042(5)
    C8 0.0286(5) 0.0363(6) 0.0339(6) -0.0108(5) -0.0044(4) -0.0034(4)
    C9 0.0313(6) 0.0335(5) 0.0318(6) -0.0103(4) -0.0027(4) -0.0058(4)
    C10 0.0298(6) 0.0313(5) 0.0382(6) -0.0076(4) -0.0056(4) -0.0021(4)
    C11 0.0354(6) 0.0335(6) 0.0363(6) -0.0104(5) -0.0115(5) -0.0006(5)
    C12 0.0394(7) 0.0403(6) 0.0361(6) -0.0071(5) -0.0077(5) -0.0092(5)
    C13 0.0316(6) 0.0416(6) 0.0385(6) -0.0044(5) -0.0045(5) -0.0090(5)
_geom_special_details
;
 All esds (except the esd in the dihedral angle between two l.s. planes)
 are estimated using the full covariance matrix.  The cell esds are taken
 into account individually in the estimation of esds in distances, angles
 and torsion angles; correlations between esds in cell parameters are only
 used when they are defined by crystal symmetry.  An approximate (isotropic)
 treatment of cell esds is used for estimating esds involving l.s. planes.
;
loop_
    _geom_bond_atom_site_label_1
    _geom_bond_atom_site_label_2
    _geom_bond_site_symmetry_2
    _geom_bond_distance
    _geom_bond_publ_flag
    F1 C1 . 1.3555(15) ?
    O1 N4 . 1.2343(15) ?
    O2 N4 . 1.2161(15) ?
    O3 N3 . 1.2204(16) ?
    O4 N3 . 1.2225(15) ?
    N1 C7 . 1.2724(16) ?
    N1 N2 . 1.3653(15) ?
    N2 C8 . 1.3548(16) ?
    N2 H2A . 0.8800 ?
    N3 C11 . 1.4463(16) ?
    N4 C9 . 1.4500(15) ?
    C1 C2 . 1.3783(19) ?
    C1 C6 . 1.3800(17) ?
    C2 C3 . 1.381(2) ?
    C2 H2B . 0.9500 ?
    C3 C4 . 1.379(2) ?
    C3 H3A . 0.9500 ?
    C4 C5 . 1.3785(19) ?
    C4 H4A . 0.9500 ?
    C5 C6 . 1.3967(17) ?
    C5 H5A . 0.9500 ?
    C6 C7 . 1.4618(17) ?
    C7 H7A . 0.9500 ?
    C8 C9 . 1.4131(17) ?
    C8 C13 . 1.4181(16) ?
    C9 C10 . 1.3863(16) ?
    C10 C11 . 1.3685(17) ?
    C10 H10A . 0.9500 ?
    C11 C12 . 1.3916(18) ?
    C12 C13 . 1.3597(18) ?
    C12 H12A . 0.9500 ?
    C13 H13A . 0.9500 ?
loop_
    _geom_angle_atom_site_label_1
    _geom_angle_atom_site_label_2
    _geom_angle_atom_site_label_3
    _geom_angle_site_symmetry_1
    _geom_angle_site_symmetry_3
    _geom_angle
    _geom_angle_publ_flag
    C7 N1 N2 . . 117.04(11) ?
    C8 N2 N1 . . 117.99(10) ?
    C8 N2 H2A . . 121.0 ?
    N1 N2 H2A . . 121.0 ?
    O3 N3 O4 . . 123.15(12) ?
    O3 N3 C11 . . 117.69(12) ?
    O4 N3 C11 . . 119.16(11) ?
    O2 N4 O1 . . 122.32(11) ?
    O2 N4 C9 . . 119.24(11) ?
    O1 N4 C9 . . 118.44(11) ?
    F1 C1 C2 . . 118.20(12) ?
    F1 C1 C6 . . 118.24(11) ?
    C2 C1 C6 . . 123.55(12) ?
    C1 C2 C3 . . 118.00(13) ?
    C1 C2 H2B . . 121.0 ?
    C3 C2 H2B . . 121.0 ?
    C4 C3 C2 . . 120.60(14) ?
    C4 C3 H3A . . 119.7 ?
    C2 C3 H3A . . 119.7 ?
    C5 C4 C3 . . 120.00(13) ?
    C5 C4 H4A . . 120.0 ?
    C3 C4 H4A . . 120.0 ?
    C4 C5 C6 . . 121.14(12) ?
    C4 C5 H5A . . 119.4 ?
    C6 C5 H5A . . 119.4 ?
    C1 C6 C5 . . 116.70(11) ?
    C1 C6 C7 . . 121.17(11) ?
    C5 C6 C7 . . 122.12(11) ?
    N1 C7 C6 . . 118.51(11) ?
    N1 C7 H7A . . 120.7 ?
    C6 C7 H7A . . 120.7 ?
    N2 C8 C9 . . 123.98(11) ?
    N2 C8 C13 . . 119.48(11) ?
    C9 C8 C13 . . 116.55(11) ?
    C10 C9 C8 . . 121.82(10) ?
    C10 C9 N4 . . 115.72(11) ?
    C8 C9 N4 . . 122.45(11) ?
    C11 C10 C9 . . 118.91(11) ?
    C11 C10 H10A . . 120.5 ?
    C9 C10 H10A . . 120.5 ?
    C10 C11 C12 . . 121.27(11) ?
    C10 C11 N3 . . 119.78(11) ?
    C12 C11 N3 . . 118.93(11) ?
    C13 C12 C11 . . 119.89(11) ?
    C13 C12 H12A . . 120.1 ?
    C11 C12 H12A . . 120.1 ?
    C12 C13 C8 . . 121.44(11) ?
    C12 C13 H13A . . 119.3 ?
    C8 C13 H13A . . 119.3 ?
loop_
    _geom_torsion_atom_site_label_1
    _geom_torsion_atom_site_label_2
    _geom_torsion_atom_site_label_3
    _geom_torsion_atom_site_label_4
    _geom_torsion_site_symmetry_1
    _geom_torsion_site_symmetry_2
    _geom_torsion_site_symmetry_3
    _geom_torsion_site_symmetry_4
    _geom_torsion
    _geom_torsion_publ_flag
    C7 N1 N2 C8 . . . . -178.38(11) ?
    F1 C1 C2 C3 . . . . -179.24(13) ?
    C6 C1 C2 C3 . . . . -0.3(2) ?
    C1 C2 C3 C4 . . . . 0.2(2) ?
    C2 C3 C4 C5 . . . . 0.0(2) ?
    C3 C4 C5 C6 . . . . -0.1(2) ?
    F1 C1 C6 C5 . . . . 179.17(11) ?
    C2 C1 C6 C5 . . . . 0.3(2) ?
    F1 C1 C6 C7 . . . . -0.39(18) ?
    C2 C1 C6 C7 . . . . -179.28(13) ?
    C4 C5 C6 C1 . . . . 0.0(2) ?
    C4 C5 C6 C7 . . . . 179.51(12) ?
    N2 N1 C7 C6 . . . . 178.86(10) ?
    C1 C6 C7 N1 . . . . 173.99(12) ?
    C5 C6 C7 N1 . . . . -5.54(19) ?
    N1 N2 C8 C9 . . . . 177.09(11) ?
    N1 N2 C8 C13 . . . . -2.85(18) ?
    N2 C8 C9 C10 . . . . -177.12(11) ?
    C13 C8 C9 C10 . . . . 2.82(18) ?
    N2 C8 C9 N4 . . . . 2.32(19) ?
    C13 C8 C9 N4 . . . . -177.74(11) ?
    O2 N4 C9 C10 . . . . -6.98(17) ?
    O1 N4 C9 C10 . . . . 173.40(12) ?
    O2 N4 C9 C8 . . . . 173.56(12) ?
    O1 N4 C9 C8 . . . . -6.07(19) ?
    C8 C9 C10 C11 . . . . 0.07(18) ?
    N4 C9 C10 C11 . . . . -179.40(11) ?
    C9 C10 C11 C12 . . . . -2.71(19) ?
    C9 C10 C11 N3 . . . . 176.08(11) ?
    O3 N3 C11 C10 . . . . -173.46(14) ?
    O4 N3 C11 C10 . . . . 6.06(19) ?
    O3 N3 C11 C12 . . . . 5.4(2) ?
    O4 N3 C11 C12 . . . . -175.12(12) ?
    C10 C11 C12 C13 . . . . 2.3(2) ?
    N3 C11 C12 C13 . . . . -176.51(12) ?
    C11 C12 C13 C8 . . . . 0.8(2) ?
    N2 C8 C13 C12 . . . . 176.68(12) ?
    C9 C8 C13 C12 . . . . -3.3(2) ?
loop_
    _geom_hbond_atom_site_label_D
    _geom_hbond_atom_site_label_H
    _geom_hbond_atom_site_label_A
    _geom_hbond_site_symmetry_A
    _geom_hbond_distance_DH
    _geom_hbond_distance_HA
    _geom_hbond_distance_DA
    _geom_hbond_angle_DHA
    N2 H2A O1 . 0.88 2.02 2.6317(15) 125.7
    N2 H2A O1 2_666 0.88 2.51 3.3424(15) 158.3
    C2 H2B F1 2_856 0.95 2.45 3.3386(17) 156.4
    C3 H3A O4 1_745 0.95 2.48 3.3177(19) 147.7
    C5 H5A O3 2_655 0.95 2.43 3.2694(17) 147.6
