# Supplementary material for: (E)-1-(2,4-Dinitro­phen­yl)-2-(2-fluoro­benzyl­idene)hydrazine
Source: Acta Crystallogr Sect E Struct Rep Online. 2011 Apr 22;67(Pt 5):o1200–1. doi: 10.1107/S1600536811014383 (PMC3089184; doi:10.1107/S1600536811014383)
Supplement: Supplementary file 2 [file e-67-o1200-Isup2.hkl]

# 
# h,k,l, Fc-squared, Fo-squared, sigma(Fo-squared) and status flag 
# 
data_I
_shelx_title ' HSY1035' 
_shelx_refln_list_code          4 
_shelx_F_calc_maximum       76.58 
_exptl_crystal_F_000       312.00 
_reflns_d_resolution_high  0.7300 
 
loop_ 
 _symmetry_equiv_pos_as_xyz 
 'x, y, z' 
 '-x, -y, -z' 
 
_cell_length_a     7.0961 
_cell_length_b     8.2714 
_cell_length_c    11.7230 
_cell_angle_alpha  88.614 
_cell_angle_beta   80.544 
_cell_angle_gamma  71.368 
 
_shelx_F_squared_multiplier     1.000 
 
loop_ 
 _refln_index_h 
 _refln_index_k 
 _refln_index_l 
 _refln_F_squared_calc 
 _refln_F_squared_meas 
 _refln_F_squared_sigma 
 _refln_observed_status 
   1   0   0      131.50      154.42      2.11 o 
   2   0   0        4.06        5.42      0.21 o 
   3   0   0       41.95       59.63      0.95 o 
   4   0   0       44.37       46.83      0.92 o 
   5   0   0        7.45        6.38      0.48 o 
   6   0   0      130.69      140.63      3.61 o 
   7   0   0       13.93       14.09      1.20 o 
   8   0   0       13.60       15.84      1.39 o 
   9   0   0       16.34       19.69      1.69 o 
  -8   1   0        0.55        0.48      0.48 o 
  -7   1   0        5.16        4.27      0.48 o 
  -6   1   0      119.09      106.40      2.09 o 
  -5   1   0        2.02        1.86      0.21 o 
  -4   1   0      100.53       91.11      1.56 o 
  -3   1   0      162.94      185.43      2.31 o 
  -2   1   0        0.97        0.91      0.11 o 
  -1   1   0      509.24      493.47      3.25 o 
   1   1   0       68.77       68.24      1.20 o 
   2   1   0        3.53        3.64      0.14 o 
   3   1   0        0.20        0.07      0.07 o 
   4   1   0        0.74        0.65      0.10 o 
   5   1   0      159.13      154.82      2.05 o 
   6   1   0        3.37        2.53      0.54 o 
   7   1   0        0.16       -0.54      0.54 o 
   8   1   0        0.02        0.24      0.36 o 
   9   1   0       18.09       22.65      1.75 o 
  -8   2   0        0.00       -0.66      0.66 o 
  -7   2   0       20.70       20.60      1.51 o 
  -6   2   0        0.22        0.13      0.21 o 
  -5   2   0       12.05        9.37      0.44 o 
  -4   2   0       21.77       22.45      0.63 o 
  -3   2   0       10.03        8.27      0.36 o 
  -2   2   0     2986.44     3070.89     22.30 o 
  -1   2   0      271.49      261.07      4.49 o 
   0   2   0      291.48      286.67      2.92 o 
   1   2   0     2403.80     2398.32     77.06 o 
   2   2   0     1875.69     1875.48     23.49 o 
   3   2   0        6.11        5.00      0.19 o 
   4   2   0      110.13      122.93      1.41 o 
   5   2   0       58.29       52.77      2.03 o 
   6   2   0      122.94      120.66      2.23 o 
   7   2   0      148.58      141.29      3.85 o 
   8   2   0       25.18       24.51      1.63 o 
   9   2   0        5.84        5.48      0.90 o 
  -7   3   0        0.06        0.18      0.42 o 
  -6   3   0       23.95       20.38      0.95 o 
  -5   3   0        1.97        2.30      0.36 o 
  -3   3   0       30.50       32.05      0.63 o 
  -2   3   0      235.99      265.57      3.19 o 
  -1   3   0      158.88      188.07      2.43 o 
   0   3   0      317.45      313.22      3.88 o 
   1   3   0      261.10      285.94      2.42 o 
   2   3   0     1559.18     1556.94     19.94 o 
   3   3   0      593.41      573.18      8.19 o 
   4   3   0       38.10       43.80      0.71 o 
   5   3   0        0.19        0.90      0.90 o 
   6   3   0        2.98        3.46      0.54 o 
   7   3   0      666.00      637.84     12.53 o 
   8   3   0       10.98       11.50      1.14 o 
   9   3   0        3.31        4.64      0.90 o 
  -7   4   0        6.94        6.63      0.96 o 
  -6   4   0        7.92        6.56      0.96 o 
  -5   4   0        0.00        0.54      0.48 o 
  -4   4   0      200.96      168.58      4.10 o 
  -3   4   0        0.05        0.30      0.27 o 
  -2   4   0       44.79       49.04      0.96 o 
  -1   4   0      198.85      224.29      4.10 o 
   0   4   0       12.11       13.29      0.49 o 
   1   4   0     1106.33     1107.65      8.25 o 
   2   4   0      170.27      154.06      3.01 o 
   3   4   0      338.29      350.28      5.72 o 
   4   4   0       34.19       34.56      0.82 o 
   5   4   0       43.90       47.06      0.84 o 
   6   4   0       25.62       27.23      1.00 o 
   7   4   0      100.56      103.57      2.21 o 
   8   4   0       21.70       18.96      0.95 o 
   9   4   0        3.13        2.71      0.72 o 
  -6   5   0        0.93        1.93      0.66 o 
  -5   5   0        0.04       -0.12      0.42 o 
  -4   5   0        4.95        2.83      0.60 o 
  -3   5   0        6.91        5.73      0.46 o 
  -2   5   0       96.40       94.31      1.85 o 
  -1   5   0       20.86       19.21      0.69 o 
   0   5   0        1.27        0.80      0.23 o 
   1   5   0       17.73       15.75      0.34 o 
   2   5   0       16.62       18.92      0.47 o 
   3   5   0        0.80        0.84      0.36 o 
   4   5   0       65.34       64.14      2.05 o 
   5   5   0      424.33      429.01      4.77 o 
   6   5   0        1.57        1.30      0.30 o 
   7   5   0        0.53        0.35      0.25 o 
   8   5   0       61.64       60.22      1.79 o 
   9   5   0        0.90        0.24      0.42 o 
  -6   6   0       22.53       26.80      1.99 o 
  -5   6   0        0.77        0.54      0.48 o 
  -4   6   0        0.09        0.42      0.42 o 
  -3   6   0        0.56        0.23      0.57 o 
  -2   6   0        5.60        5.08      0.36 o 
  -1   6   0       60.72       58.14      1.14 o 
   0   6   0        0.56        0.94      0.23 o 
   1   6   0       12.30       11.11      0.57 o 
   2   6   0        1.09        1.39      0.15 o 
   3   6   0        1.94        2.38      0.26 o 
   4   6   0       25.15       27.83      1.45 o 
   5   6   0       39.41       36.42      1.48 o 
   6   6   0        1.41        1.45      0.54 o 
   7   6   0        0.78        0.99      0.34 o 
   8   6   0        8.17        8.85      0.72 o 
   9   6   0       19.81       19.96      1.12 o 
  -5   7   0       11.20       15.00      1.45 o 
  -4   7   0        4.43        3.13      0.72 o 
  -3   7   0        3.69        3.27      0.43 o 
  -2   7   0        2.27        2.13      0.25 o 
  -1   7   0        5.42        4.56      0.35 o 
   0   7   0       28.59       26.78      1.05 o 
   1   7   0        4.44        3.83      0.40 o 
   2   7   0        0.00        0.03      0.23 o 
   3   7   0      430.38      447.61      7.71 o 
   4   7   0       11.79        9.96      0.53 o 
   5   7   0        7.34        7.60      0.53 o 
   6   7   0       33.89       33.13      1.81 o 
   7   7   0        0.09       -0.36      0.36 o 
   8   7   0        0.36        0.24      0.34 o 
   9   7   0        2.98        3.67      0.57 o 
  -4   8   0        0.27        0.60      0.48 o 
  -3   8   0        0.94        0.61      0.33 o 
  -2   8   0        0.50        0.20      0.33 o 
  -1   8   0        2.34        2.25      0.29 o 
   0   8   0       19.37       20.78      0.93 o 
   1   8   0        4.26        4.85      0.49 o 
   2   8   0        5.51        6.35      0.53 o 
   3   8   0        2.35        3.07      0.66 o 
   4   8   0        0.19       -0.06      0.42 o 
   5   8   0        2.31        1.99      0.48 o 
   6   8   0        2.44        3.01      0.66 o 
   7   8   0        7.44        8.13      1.02 o 
   8   8   0        0.19        0.09      0.34 o 
  -3   9   0        0.44        1.20      0.54 o 
  -2   9   0        0.27        0.12      0.51 o 
  -1   9   0       19.25       17.20      1.02 o 
   0   9   0        3.17        4.53      0.68 o 
   1   9   0      162.47      165.55      3.07 o 
   2   9   0        3.01        2.80      0.42 o 
   3   9   0        0.18        0.30      0.42 o 
   4   9   0       15.16       11.08      1.08 o 
   5   9   0        0.88        1.26      0.48 o 
   6   9   0        6.06        7.35      1.02 o 
   7   9   0        3.97        3.43      0.72 o 
  -1  10   0        1.31        1.33      0.42 o 
   0  10   0       20.84       23.06      1.21 o 
   1  10   0        2.17        3.78      0.59 o 
   2  10   0        4.28        5.22      0.60 o 
   3  10   0        3.80        4.40      0.84 o 
   4  10   0        0.59        0.00      0.42 o 
   5  10   0        0.82        1.02      0.54 o 
   6  10   0        0.92        1.08      0.60 o 
   1  11   0        1.17        1.06      0.45 o 
   2  11   0       16.24       17.28      0.92 o 
   3  11   0        0.26        0.12      0.42 o 
   4  11   0        0.19        0.00      0.48 o 
   5  11   0        0.13       -0.18      0.48 o 
  -4 -11   1        2.88        3.67      0.84 o 
  -3 -11   1        0.54        1.02      0.40 o 
  -2 -11   1       12.26       13.52      0.79 o 
  -1 -11   1       46.91       47.38      1.45 o 
  -6 -10   1        0.04        0.36      0.42 o 
  -5 -10   1        0.02       -0.66      0.66 o 
  -4 -10   1       12.91       11.74      1.26 o 
  -3 -10   1        1.91        2.65      0.72 o 
  -2 -10   1       10.64       10.88      0.69 o 
  -1 -10   1       46.09       49.09      1.40 o 
   0 -10   1        0.96        1.06      0.43 o 
   1 -10   1        0.11        0.32      0.38 o 
  -7  -9   1        7.12        8.49      1.14 o 
  -6  -9   1        0.71        0.30      0.48 o 
  -5  -9   1        3.33        4.52      0.78 o 
  -4  -9   1        7.36        8.25      0.96 o 
  -3  -9   1       53.90       51.55      2.35 o 
  -2  -9   1        0.42        0.54      0.30 o 
  -1  -9   1        8.07        8.69      0.57 o 
   0  -9   1       11.51       13.01      0.68 o 
   1  -9   1        5.16        4.84      0.47 o 
   2  -9   1        1.00        0.17      0.57 o 
   3  -9   1        3.13        2.90      0.51 o 
  -8  -8   1        0.29       -0.25      0.26 o 
  -7  -8   1        0.67        0.90      0.45 o 
  -6  -8   1        9.99       10.96      1.08 o 
  -5  -8   1        4.83        5.18      0.78 o 
  -4  -8   1        5.92        5.78      0.78 o 
  -3  -8   1       10.84       12.35      1.08 o 
  -2  -8   1        6.13        5.96      0.53 o 
  -1  -8   1        4.12        4.39      0.46 o 
   0  -8   1        9.81       11.82      0.61 o 
   1  -8   1        5.75        6.43      0.46 o 
   2  -8   1       24.16       22.16      1.09 o 
   3  -8   1        1.24        1.31      0.36 o 
   4  -8   1        0.28        0.60      0.48 o 
  -8  -7   1        3.96        4.72      0.63 o 
  -7  -7   1        1.01        1.48      0.35 o 
  -6  -7   1        3.96        3.13      0.42 o 
  -5  -7   1       42.36       42.80      1.29 o 
  -4  -7   1       10.96       11.40      0.66 o 
  -3  -7   1        0.50        0.76      0.21 o 
  -2  -7   1        5.22        5.64      0.47 o 
  -1  -7   1       32.24       31.74      1.06 o 
   0  -7   1        6.44        6.61      0.41 o 
   1  -7   1       53.73       55.93      1.23 o 
   2  -7   1        1.20        1.35      0.22 o 
   3  -7   1       76.13       67.98      1.85 o 
   4  -7   1        1.14        1.26      0.60 o 
   5  -7   1        0.40        2.83      0.84 o 
  -9  -6   1        4.17        4.40      0.59 o 
  -8  -6   1       14.66       17.28      0.98 o 
  -7  -6   1       11.10       11.81      0.78 o 
  -6  -6   1        0.01       -0.09      0.26 o 
  -5  -6   1        0.55        0.24      0.30 o 
  -4  -6   1        0.40        0.47      0.39 o 
  -3  -6   1        1.18        1.59      0.21 o 
  -2  -6   1        4.42        4.15      0.26 o 
  -1  -6   1       22.20       20.66      0.81 o 
   0  -6   1       78.43       78.45      1.62 o 
   1  -6   1        1.86        1.85      0.25 o 
   2  -6   1        0.09       -0.09      0.33 o 
   3  -6   1        0.29        0.32      0.25 o 
   4  -6   1       80.04       71.73      2.83 o 
   5  -6   1        1.11        0.90      0.54 o 
   6  -6   1        0.04       -0.12      0.48 o 
  -9  -5   1        1.36        1.20      0.60 o 
  -8  -5   1       24.69       24.60      1.15 o 
  -7  -5   1       60.24       59.10      1.68 o 
  -6  -5   1        5.85        5.52      0.51 o 
  -5  -5   1        2.88        2.23      0.48 o 
  -4  -5   1       37.02       39.69      1.57 o 
  -3  -5   1       20.26       19.89      0.67 o 
  -2  -5   1        4.06        2.91      0.21 o 
  -1  -5   1        6.31        5.68      0.26 o 
   0  -5   1       71.67       75.69      1.35 o 
   1  -5   1      261.47      292.11      3.06 o 
   2  -5   1       11.62       11.33      0.50 o 
   3  -5   1       12.32       12.65      0.55 o 
   4  -5   1      145.07      135.99      3.91 o 
   5  -5   1        1.86        1.57      0.60 o 
   6  -5   1        1.26        1.02      0.54 o 
  -9  -4   1        7.92        7.23      1.02 o 
  -8  -4   1       72.63       71.08      1.89 o 
  -7  -4   1       15.16       13.78      1.96 o 
  -6  -4   1        0.17        0.37      0.23 o 
  -5  -4   1       46.06       51.32      1.81 o 
  -4  -4   1      247.31      252.23      4.64 o 
  -3  -4   1        4.77       13.01      0.90 o 
  -2  -4   1      429.04      435.98      7.89 o 
  -1  -4   1      153.12      146.31      1.35 o 
   0  -4   1       14.40       34.06      6.90 o 
   1  -4   1       43.22       63.46      2.83 o 
   2  -4   1      367.99      407.91      6.40 o 
   3  -4   1       91.86       91.35      1.88 o 
   4  -4   1       10.12       34.33      8.07 o 
   5  -4   1        0.01       -0.06      0.45 o 
   6  -4   1       23.07       22.34      1.63 o 
   7  -4   1        2.98        3.55      0.78 o 
  -9  -3   1       22.33       24.21      1.75 o 
  -8  -3   1        5.70        4.82      0.78 o 
  -7  -3   1        0.59        1.45      0.38 o 
  -6  -3   1        9.54        9.45      0.57 o 
  -5  -3   1        0.36        0.21      0.17 o 
  -4  -3   1        6.57        6.13      0.22 o 
  -3  -3   1       28.37       26.92      1.02 o 
  -2  -3   1        0.48        0.66      0.24 o 
  -1  -3   1     1874.84     1886.10     11.80 o 
   0  -3   1      115.92      114.26      1.69 o 
   1  -3   1      255.11      254.85      3.04 o 
   2  -3   1      837.07      916.68      9.12 o 
   3  -3   1        1.94        2.09      0.30 o 
   4  -3   1       15.58       16.39      0.72 o 
   5  -3   1        6.08        4.91      0.45 o 
   6  -3   1        9.06        7.88      0.59 o 
   7  -3   1        0.01       -0.48      0.48 o 
   8  -3   1       11.37       13.85      1.39 o 
  -9  -2   1        0.10        0.36      0.42 o 
  -8  -2   1        0.01       -0.12      0.48 o 
  -7  -2   1      143.65      144.85      3.91 o 
  -6  -2   1       48.71       49.34      1.29 o 
  -5  -2   1      166.61      157.62      2.38 o 
  -4  -2   1        2.33        2.43      0.27 o 
  -3  -2   1      211.80      209.08      2.49 o 
  -2  -2   1      437.84      473.39      6.56 o 
  -1  -2   1      588.08      581.00      3.80 o 
   0  -2   1     5864.74     5686.09     65.35 o 
   1  -2   1      529.19      479.30      3.85 o 
   2  -2   1       19.52       18.32      0.45 o 
   3  -2   1       17.39       19.43      0.52 o 
   4  -2   1       28.56       32.76      0.73 o 
   5  -2   1        0.17        0.13      0.17 o 
   6  -2   1       43.79       40.17      1.01 o 
   7  -2   1        0.14        0.60      0.48 o 
   8  -2   1       26.51       32.46      2.11 o 
  -9  -1   1        3.33        3.19      0.72 o 
  -8  -1   1        1.76        2.23      0.54 o 
  -7  -1   1       72.46       72.94      2.65 o 
  -6  -1   1      148.06      166.65      3.98 o 
  -5  -1   1        9.96       10.90      0.52 o 
  -4  -1   1      240.11      253.20      3.03 o 
  -3  -1   1      123.42      137.98      1.78 o 
  -2  -1   1      157.43      167.47      1.89 o 
  -1  -1   1      550.42      611.07      7.83 o 
   1  -1   1       71.68       77.70      1.02 o 
   2  -1   1      149.83      171.17      3.24 o 
   3  -1   1      756.58      826.10      6.41 o 
   4  -1   1       22.15       24.33      0.57 o 
   5  -1   1      279.19      311.31      3.09 o 
   6  -1   1      139.55      147.78      1.96 o 
   7  -1   1        7.91        8.79      0.96 o 
   8  -1   1        6.82        6.69      0.96 o 
  -8   0   1        5.72        6.75      0.96 o 
  -7   0   1       13.47        9.64      1.02 o 
  -6   0   1        1.95        0.90      0.36 o 
  -5   0   1       25.03       25.30      1.26 o 
  -4   0   1       47.31       51.55      1.69 o 
  -3   0   1      146.58      150.15      2.11 o 
  -2   0   1     1211.54     1120.48     16.11 o 
  -1   0   1     3869.46     3792.23     41.50 o 
   1   0   1      754.83      768.74      9.64 o 
   2   0   1      634.33      601.44      4.52 o 
   3   0   1       45.26       53.99      0.94 o 
   4   0   1      291.64      273.24      5.96 o 
   5   0   1       52.88       50.35      1.48 o 
   6   0   1      410.48      413.10      7.47 o 
   7   0   1        0.00       -0.18      0.36 o 
   8   0   1        1.43        1.81      0.54 o 
   9   0   1       23.46       25.18      1.93 o 
  -8   1   1        0.01        0.06      0.48 o 
  -7   1   1        8.78        7.26      0.61 o 
  -6   1   1       29.51       27.65      1.04 o 
  -5   1   1       22.52       19.81      1.20 o 
  -4   1   1       13.47       15.48      0.96 o 
  -3   1   1     1376.36     1457.20     19.09 o 
  -2   1   1      294.24      331.94      3.30 o 
  -1   1   1       91.55       83.90      1.57 o 
   0   1   1     1847.87     1708.25     26.53 o 
   1   1   1      494.12      483.63      6.26 o 
   2   1   1      134.21      146.01      2.46 o 
   3   1   1       16.34       11.98      0.33 o 
   4   1   1       40.24       31.30      0.59 o 
   5   1   1        6.08        5.21      0.31 o 
   6   1   1        3.13        4.10      0.66 o 
   7   1   1       80.33       79.38      2.83 o 
   8   1   1       44.88       42.64      2.17 o 
   9   1   1        1.45        2.05      0.66 o 
  -8   2   1        4.27        5.48      0.90 o 
  -7   2   1       17.15       15.10      0.93 o 
  -6   2   1        3.87        4.00      0.45 o 
  -4   2   1      122.43      126.84      2.12 o 
  -3   2   1      396.81      438.82      4.83 o 
  -2   2   1      110.00      154.36      2.02 o 
  -1   2   1       34.24      165.51     92.96 o 
   0   2   1     1502.23     1541.96     60.38 o 
   1   2   1      826.92      804.98      7.37 o 
   2   2   1        4.23        5.91      0.27 o 
   3   2   1     1383.52     1440.17     36.17 o 
   4   2   1      210.48      224.88      2.19 o 
   5   2   1        8.42        9.48      0.54 o 
   6   2   1        9.85       10.60      0.96 o 
   7   2   1      235.42      224.29      5.12 o 
   8   2   1       12.15       13.61      1.26 o 
   9   2   1        0.00       -0.42      0.54 o 
  -7   3   1        5.02        5.06      0.60 o 
  -6   3   1        3.47        3.73      0.46 o 
  -5   3   1      182.39      140.20      4.22 o 
  -4   3   1       16.43       16.50      1.39 o 
  -3   3   1       21.85       20.48      0.57 o 
  -2   3   1      221.89      282.59      2.72 o 
  -1   3   1      183.76      175.44      3.25 o 
   0   3   1        0.08        0.09      0.14 o 
   1   3   1       16.92       10.57      0.40 o 
   2   3   1      148.68      149.24      2.77 o 
   3   3   1       71.91       75.24      2.41 o 
   4   3   1        0.04        0.29      0.11 o 
   5   3   1       26.41       29.24      0.62 o 
   6   3   1      113.59      111.12      2.15 o 
   7   3   1       42.18       42.27      1.34 o 
   8   3   1        3.79        3.73      0.72 o 
   9   3   1        9.24        7.89      1.02 o 
  -7   4   1        0.86        0.54      0.54 o 
  -6   4   1        6.78        7.52      0.90 o 
  -5   4   1       89.15       79.42      1.95 o 
  -4   4   1        0.00       -0.03      0.25 o 
  -3   4   1        1.56        2.42      0.29 o 
  -2   4   1       73.24       76.38      2.38 o 
  -1   4   1      218.98      231.57      2.81 o 
   0   4   1       60.03       62.69      1.14 o 
   1   4   1       50.72       51.36      1.04 o 
   2   4   1        2.21        1.69      0.30 o 
   3   4   1        0.14        0.96      0.30 o 
   4   4   1      110.36      106.30      1.66 o 
   5   4   1        9.25        8.17      0.36 o 
   6   4   1       19.20       20.17      1.08 o 
   7   4   1       50.14       49.36      1.49 o 
   8   4   1        5.97        6.07      0.60 o 
   9   4   1        0.10        0.00      0.42 o 
  -6   5   1        1.87        2.83      0.84 o 
  -5   5   1        5.62        4.88      0.84 o 
  -4   5   1       98.23       84.92      2.95 o 
  -3   5   1        2.11        1.93      0.27 o 
  -2   5   1      170.68      177.75      2.09 o 
  -1   5   1       52.88       50.34      1.13 o 
   0   5   1      254.27      246.19      3.10 o 
   1   5   1       42.78       49.29      1.13 o 
   2   5   1       14.40       13.42      0.37 o 
   3   5   1       19.15       16.56      0.96 o 
   4   5   1      105.15      119.37      1.95 o 
   5   5   1        0.97        1.25      0.22 o 
   6   5   1        2.65        3.07      0.40 o 
   7   5   1        0.12        0.12      0.42 o 
   8   5   1       16.90       17.11      0.98 o 
   9   5   1        2.10        1.99      0.38 o 
  -5   6   1        0.56        0.24      0.54 o 
  -4   6   1       12.41       11.80      1.14 o 
  -3   6   1       69.18       62.18      2.29 o 
  -2   6   1       14.07       15.35      0.57 o 
  -1   6   1       18.32       18.96      0.75 o 
   0   6   1       13.61       14.98      0.68 o 
   1   6   1       16.70       16.80      0.70 o 
   2   6   1       36.34       38.54      0.71 o 
   3   6   1        4.11        4.41      0.57 o 
   4   6   1        9.82       10.06      0.84 o 
   5   6   1       44.42       44.59      1.17 o 
   6   6   1       16.92       17.89      1.26 o 
   7   6   1        0.24       -0.06      0.26 o 
   8   6   1        3.37        3.37      0.60 o 
   9   6   1        6.14        6.07      0.66 o 
  -5   7   1        0.17        0.66      0.42 o 
  -4   7   1        6.37        5.78      0.90 o 
  -3   7   1        0.58        0.38      0.27 o 
  -2   7   1       38.02       39.42      1.32 o 
  -1   7   1       45.10       43.08      1.26 o 
   0   7   1        7.01        7.97      0.56 o 
   1   7   1        0.28        0.37      0.23 o 
   2   7   1      239.41      246.38      4.49 o 
   3   7   1       33.46       35.65      1.63 o 
   4   7   1       11.96       13.91      1.08 o 
   5   7   1        0.01        0.15      0.21 o 
   6   7   1       23.93       24.27      1.51 o 
   7   7   1        7.86        9.01      0.70 o 
   8   7   1        4.56        4.90      0.57 o 
   9   7   1        4.36        4.91      0.64 o 
  -4   8   1        1.57        3.01      0.78 o 
  -3   8   1        0.35        0.00      0.42 o 
  -2   8   1        0.07       -0.13      0.42 o 
  -1   8   1        3.32        2.66      0.45 o 
   0   8   1      228.06      234.96      5.09 o 
   1   8   1       30.41       30.80      1.15 o 
   2   8   1        2.89        2.59      0.81 o 
   3   8   1       38.67       38.91      1.81 o 
   4   8   1        0.30        0.48      0.36 o 
   5   8   1        3.01        3.98      0.66 o 
   6   8   1        0.51       -0.54      0.54 o 
   7   8   1        2.16        2.11      0.66 o 
   8   8   1        1.05        1.33      0.40 o 
  -2   9   1        3.79        3.65      0.54 o 
  -1   9   1        4.84        4.79      0.57 o 
   0   9   1      176.27      181.59      3.46 o 
   1   9   1       39.93       39.19      1.38 o 
   2   9   1        1.36        1.32      0.72 o 
   3   9   1        1.02        0.90      0.48 o 
   4   9   1       13.27       13.31      1.20 o 
   5   9   1        1.01        1.57      0.54 o 
   6   9   1       23.61       24.93      1.75 o 
   7   9   1        4.50        5.18      0.90 o 
   8   9   1        1.46        1.43      0.54 o 
  -1  10   1        0.09       -0.03      0.29 o 
   0  10   1        0.00        0.34      0.36 o 
   1  10   1       97.47       91.94      2.29 o 
   2  10   1        0.39       -0.39      0.39 o 
   3  10   1        0.02       -0.36      0.42 o 
   4  10   1        0.16        0.24      0.48 o 
   5  10   1        0.11        0.36      0.48 o 
   6  10   1       17.03       19.69      1.63 o 
   7  10   1        0.36        0.18      0.60 o 
   1  11   1        3.07        3.26      0.57 o 
   2  11   1       18.57       17.39      1.11 o 
   3  11   1        1.78        1.51      0.60 o 
   4  11   1        1.47       -0.18      0.48 o 
   5  11   1        0.05        0.18      0.48 o 
  -4 -11   2        0.02       -0.08      0.32 o 
  -3 -11   2        2.57        1.99      0.47 o 
  -2 -11   2       31.46       32.12      1.20 o 
  -6 -10   2        1.44        1.57      0.60 o 
  -5 -10   2        0.47        0.72      0.54 o 
  -4 -10   2        0.11        0.18      0.42 o 
  -3 -10   2        2.32        2.68      0.51 o 
  -2 -10   2        1.02        1.79      0.32 o 
  -1 -10   2        6.27        6.97      0.55 o 
   0 -10   2        1.18        0.89      0.31 o 
   1 -10   2        0.03        0.00      0.29 o 
  -7  -9   2        9.32        8.79      1.14 o 
  -6  -9   2        0.06        0.48      0.48 o 
  -5  -9   2        0.75        0.30      0.42 o 
  -4  -9   2       64.25       71.49      2.83 o 
  -3  -9   2        0.42        0.78      0.48 o 
  -2  -9   2        3.76        2.68      0.45 o 
  -1  -9   2       13.17       12.19      0.66 o 
   0  -9   2        4.05        3.81      0.39 o 
   1  -9   2        1.52        1.82      0.31 o 
   2  -9   2        0.22        0.30      0.32 o 
   3  -9   2        4.13        2.35      0.66 o 
  -8  -8   2        1.65        1.33      0.40 o 
  -7  -8   2        1.07        0.93      0.31 o 
  -6  -8   2       12.82       11.72      0.75 o 
  -5  -8   2        6.46        7.35      0.96 o 
  -4  -8   2        6.53        6.32      0.84 o 
  -3  -8   2        5.13        4.16      0.66 o 
  -2  -8   2        0.87        0.81      0.26 o 
  -1  -8   2        0.88        1.45      0.27 o 
   0  -8   2       23.50       22.91      0.82 o 
   1  -8   2        0.93        0.67      0.23 o 
   2  -8   2        1.88        1.68      0.40 o 
   3  -8   2        0.15        0.80      0.36 o 
   4  -8   2        2.51        1.75      0.66 o 
  -8  -7   2        2.78        3.00      0.39 o 
  -7  -7   2        1.84        1.23      0.42 o 
  -6  -7   2       75.92       74.82      1.87 o 
  -5  -7   2       13.01       12.79      0.69 o 
  -4  -7   2        1.47        1.51      0.29 o 
  -3  -7   2        7.17        6.96      0.45 o 
  -2  -7   2        0.09        0.90      0.27 o 
  -1  -7   2        0.28       -0.15      0.18 o 
   0  -7   2        5.45        5.30      0.38 o 
   1  -7   2        5.57        4.69      0.40 o 
   2  -7   2        4.34        3.90      0.47 o 
   3  -7   2        2.02        2.37      0.45 o 
   4  -7   2        1.95        1.81      0.60 o 
   5  -7   2        0.00        0.12      0.48 o 
  -9  -6   2       11.64       11.93      1.26 o 
  -8  -6   2       37.59       37.64      1.45 o 
  -7  -6   2        1.79        1.64      0.48 o 
  -6  -6   2       12.15       12.61      0.72 o 
  -5  -6   2        7.92        7.07      0.66 o 
  -4  -6   2       21.24       20.81      0.82 o 
  -3  -6   2       22.40       19.84      0.71 o 
  -2  -6   2      235.47      241.52      2.55 o 
  -1  -6   2        4.89        5.70      0.35 o 
   0  -6   2      116.50      127.24      1.59 o 
   1  -6   2       20.35       20.10      0.70 o 
   2  -6   2        1.51        1.96      0.26 o 
   3  -6   2       89.78       84.22      1.62 o 
   4  -6   2        0.08       -0.25      0.32 o 
   5  -6   2        9.35        9.46      1.14 o 
   6  -6   2        1.88        1.57      0.60 o 
  -9  -5   2        5.78        6.38      0.96 o 
  -8  -5   2      159.13      154.32      3.00 o 
  -7  -5   2        3.81        3.71      0.48 o 
  -6  -5   2        0.95        1.81      0.40 o 
  -5  -5   2       11.22       13.12      0.66 o 
  -4  -5   2      139.20      135.26      2.23 o 
  -3  -5   2      277.90      278.92      3.46 o 
  -2  -5   2        0.78       23.11      4.58 o 
  -1  -5   2       12.12       10.53      0.71 o 
   0  -5   2       57.48       65.99      4.34 o 
   1  -5   2       68.18       68.83      1.23 o 
   2  -5   2       14.45       17.29      0.64 o 
   3  -5   2        1.53       95.54     30.48 o 
   4  -5   2        6.06        6.22      1.14 o 
   5  -5   2       10.88        9.62      0.74 o 
   6  -5   2        0.00        0.12      0.36 o 
  -9  -4   2        9.05       12.89      1.33 o 
  -8  -4   2       71.65       66.13      2.71 o 
  -7  -4   2       38.95       36.55      1.23 o 
  -6  -4   2       18.02       17.00      0.79 o 
  -5  -4   2       11.90       14.30      0.87 o 
  -4  -4   2        0.64        0.30      0.24 o 
  -3  -4   2      319.24      322.99      3.79 o 
  -2  -4   2     1369.69     1423.87     11.09 o 
  -1  -4   2       41.98       39.72      0.60 o 
   0  -4   2       42.94       38.60      1.02 o 
   1  -4   2      976.79      996.28      7.89 o 
   2  -4   2       21.16       20.90      0.63 o 
   3  -4   2        8.10        8.55      0.55 o 
   4  -4   2        0.50       -0.18      0.27 o 
   5  -4   2        2.33        2.36      0.38 o 
   6  -4   2       22.09       20.10      0.99 o 
   7  -4   2        0.14       -0.60      0.60 o 
  -9  -3   2        0.17        0.42      0.42 o 
  -8  -3   2        0.05       -0.18      0.42 o 
  -7  -3   2        1.51        1.84      0.33 o 
  -6  -3   2       46.81       44.97      1.25 o 
  -5  -3   2        3.52        4.93      0.72 o 
  -4  -3   2        6.25        6.58      0.38 o 
  -3  -3   2        5.89        6.69      0.54 o 
  -2  -3   2       67.33       66.62      0.89 o 
  -1  -3   2      206.56      197.89      1.84 o 
   0  -3   2       62.91       59.16      0.88 o 
   1  -3   2       61.91       62.45      1.87 o 
   2  -3   2       83.84       83.64      1.22 o 
   3  -3   2      120.27      116.82      1.96 o 
   4  -3   2        8.06        7.09      0.49 o 
   5  -3   2      125.28      112.88      2.23 o 
   6  -3   2        0.32        0.22      0.23 o 
   7  -3   2        0.11        1.26      0.48 o 
   8  -3   2        0.73        1.26      0.60 o 
  -9  -2   2        4.21        4.46      0.84 o 
  -8  -2   2        1.74        0.78      0.42 o 
  -7  -2   2       49.44       51.07      2.17 o 
  -6  -2   2        2.10        2.53      0.33 o 
  -5  -2   2       21.20       26.38      0.85 o 
  -4  -2   2       98.04      118.95      1.81 o 
  -3  -2   2        1.59        1.33      0.21 o 
  -2  -2   2      208.18      230.97      2.38 o 
   0  -2   2       59.00       74.49      1.97 o 
   1  -2   2        2.92        3.06      0.23 o 
   2  -2   2       13.19       20.51      0.62 o 
   3  -2   2       42.33       41.18      1.93 o 
   4  -2   2        9.82        8.19      0.49 o 
   5  -2   2      137.47      141.67      2.21 o 
   6  -2   2       20.58       21.58      0.91 o 
   7  -2   2       23.80       30.96      1.87 o 
   8  -2   2       21.50       27.22      1.93 o 
  -9  -1   2        0.81        1.14      0.60 o 
  -8  -1   2        7.89        6.69      0.90 o 
  -7  -1   2       55.24       46.68      2.11 o 
  -6  -1   2        0.02       -0.24      0.36 o 
  -5  -1   2       11.37       10.42      0.49 o 
  -4  -1   2       89.18       93.74      1.50 o 
  -3  -1   2       18.15       23.78      0.60 o 
  -2  -1   2      737.08      710.16      6.88 o 
  -1  -1   2      194.00      206.98      3.00 o 
   0  -1   2       11.47       12.93      0.93 o 
   1  -1   2       21.22       20.44      0.46 o 
   2  -1   2        7.95        7.72      0.34 o 
   3  -1   2       38.66       39.77      0.66 o 
   4  -1   2      312.41      286.74      2.74 o 
   5  -1   2       28.93       29.41      0.70 o 
   6  -1   2        0.08       -0.15      0.17 o 
   7  -1   2        0.04        0.24      0.36 o 
   8  -1   2       29.79       36.02      2.11 o 
  -8   0   2       10.83       10.06      1.14 o 
  -7   0   2        1.50        1.33      0.42 o 
  -6   0   2       33.98       30.23      1.57 o 
  -5   0   2       20.99       20.30      1.14 o 
  -4   0   2        8.38        7.71      0.66 o 
  -3   0   2     2531.88     2632.00     45.68 o 
  -2   0   2      366.36      352.18      3.42 o 
  -1   0   2      287.33      293.16      1.97 o 
   0   0   2      643.16      616.28      5.58 o 
   1   0   2     2428.00     2438.35     21.12 o 
   2   0   2       38.55       40.31      0.49 o 
   3   0   2      441.38      490.40      4.79 o 
   4   0   2       70.09       74.77      1.33 o 
   5   0   2      267.28      252.38      4.70 o 
   6   0   2      158.99      144.85      3.46 o 
   7   0   2       22.63       23.55      1.51 o 
   8   0   2        5.58        4.28      0.72 o 
   9   0   2        7.44        7.29      1.08 o 
  -8   1   2        0.99        1.87      0.60 o 
  -7   1   2       13.09       11.28      0.76 o 
  -6   1   2        0.71        1.57      0.48 o 
  -4   1   2        2.32        2.77      0.42 o 
  -3   1   2      248.99      283.13      4.82 o 
  -2   1   2       83.54      104.92      2.23 o 
  -1   1   2      464.26      473.63      6.50 o 
   0   1   2     1046.94     1110.90     17.68 o 
   1   1   2     2862.21     2707.02     28.88 o 
   2   1   2     1191.68     1152.20     16.53 o 
   3   1   2      140.68      175.17      2.12 o 
   4   1   2        1.19        8.01      6.14 o 
   5   1   2        3.57        3.92      0.31 o 
   6   1   2     1706.51     1632.58     15.31 o 
   7   1   2       13.11       12.77      1.14 o 
   8   1   2        6.57        6.99      0.96 o 
   9   1   2        3.92        2.95      0.72 o 
  -8   2   2       16.15       18.37      1.57 o 
  -7   2   2        3.86        2.99      0.66 o 
  -6   2   2        0.00        0.18      0.21 o 
  -5   2   2      198.04      152.97      2.64 o 
  -4   2   2        1.66        0.86      0.23 o 
  -3   2   2       22.24       28.32      1.12 o 
  -2   2   2       90.18      108.50      1.93 o 
  -1   2   2        2.47        4.17      0.32 o 
   0   2   2     2478.13     2304.26     16.78 o 
   1   2   2      250.22      222.66      2.41 o 
   2   2   2     1627.98     1615.44     20.72 o 
   3   2   2      116.03      115.15      1.59 o 
   4   2   2       31.91       36.95      0.70 o 
   5   2   2      106.61      108.10      1.43 o 
   6   2   2      152.27      153.40      3.73 o 
   7   2   2       34.16       33.06      1.75 o 
   8   2   2        9.28        9.76      1.08 o 
   9   2   2        7.99        7.23      1.02 o 
  -7   3   2        5.51        7.29      0.68 o 
  -6   3   2        4.34        5.67      0.55 o 
  -5   3   2       16.49       10.60      0.66 o 
  -4   3   2        9.79        5.93      0.47 o 
  -3   3   2      274.31      276.33      3.29 o 
  -2   3   2       14.48       12.05      0.34 o 
  -1   3   2       16.45       12.94      0.62 o 
   0   3   2      303.76      311.90      3.29 o 
   1   3   2      272.77      279.60      3.61 o 
   2   3   2       28.20       23.61      0.90 o 
   3   3   2      166.22      153.22      2.20 o 
   4   3   2     1960.00     2081.47     18.71 o 
   5   3   2        0.76        0.79      0.17 o 
   6   3   2        0.48        0.66      0.26 o 
   7   3   2       56.32       54.93      2.29 o 
   8   3   2        7.82        8.67      1.02 o 
   9   3   2        0.80        1.63      0.60 o 
  -7   4   2       31.84       36.45      1.51 o 
  -6   4   2        0.02        0.01      0.57 o 
  -5   4   2        0.22        0.67      0.33 o 
  -4   4   2        0.00        1.42      0.63 o 
  -3   4   2       21.74       18.14      0.60 o 
  -2   4   2      149.68      146.16      1.81 o 
  -1   4   2        0.07        0.47      0.10 o 
   0   4   2      162.62      166.78      2.18 o 
   1   4   2       34.41       32.17      0.81 o 
   2   4   2        9.52        7.89      0.60 o 
   3   4   2       38.85       36.31      1.08 o 
   4   4   2       89.38       85.18      1.50 o 
   5   4   2        0.61        0.82      0.20 o 
   6   4   2        7.95        8.55      0.60 o 
   7   4   2        3.65        3.33      0.45 o 
   8   4   2       59.89       63.06      2.65 o 
   9   4   2       16.97       17.71      1.51 o 
  -6   5   2       18.53       26.80      1.93 o 
  -5   5   2        4.36        3.55      0.78 o 
  -4   5   2       12.75       13.13      1.14 o 
  -3   5   2        4.32        3.86      0.38 o 
  -2   5   2        0.72        0.50      0.16 o 
  -1   5   2       71.05       67.43      1.30 o 
   0   5   2        1.01        1.02      0.19 o 
   1   5   2        0.89        1.44      0.23 o 
   2   5   2     2190.69     2208.43     20.10 o 
   3   5   2       59.39       51.49      1.75 o 
   4   5   2       72.45       74.72      1.48 o 
   5   5   2       64.15       67.72      1.45 o 
   6   5   2        2.09        2.00      0.36 o 
   7   5   2        2.19        2.01      0.36 o 
   8   5   2       16.09       15.49      0.93 o 
   9   5   2        9.01        9.15      1.14 o 
  -5   6   2        0.19        0.48      0.48 o 
  -4   6   2        1.72        0.84      0.42 o 
  -3   6   2        0.77        0.35      0.23 o 
  -2   6   2        0.79        0.86      0.27 o 
  -1   6   2       44.76       42.15      1.11 o 
   0   6   2        3.05        3.51      0.33 o 
   1   6   2        0.15        0.32      0.19 o 
   2   6   2       11.70       10.11      0.57 o 
   3   6   2        0.82        1.20      0.42 o 
   4   6   2        0.37        0.09      0.30 o 
   5   6   2        4.05        4.68      0.42 o 
   6   6   2       43.28       42.40      1.99 o 
   7   6   2        0.52        0.21      0.26 o 
   8   6   2        1.25        0.96      0.34 o 
   9   6   2        1.22        0.96      0.38 o 
  -4   7   2        0.50        0.60      0.48 o 
  -3   7   2        1.46        3.37      0.72 o 
  -2   7   2       43.47       42.26      1.38 o 
  -1   7   2        0.00        0.51      0.42 o 
   0   7   2      661.61      657.15      9.12 o 
   1   7   2        0.28        0.59      0.23 o 
   2   7   2        1.56        1.35      0.32 o 
   3   7   2       12.60       10.12      0.90 o 
   4   7   2       19.75       19.63      1.26 o 
   5   7   2       21.15       19.25      0.87 o 
   6   7   2       24.25       24.21      1.57 o 
   7   7   2        0.72        1.33      0.54 o 
   8   7   2        0.97        1.56      0.45 o 
   9   7   2        9.99        9.62      0.85 o 
  -4   8   2        1.30        1.45      0.60 o 
  -3   8   2        0.26        0.42      0.48 o 
  -2   8   2        3.41        3.48      0.60 o 
  -1   8   2       47.43       45.29      2.23 o 
   0   8   2       16.86       16.41      0.84 o 
   1   8   2       18.05       20.01      0.91 o 
   2   8   2        5.53        5.74      0.51 o 
   3   8   2        1.50        1.99      0.54 o 
   4   8   2        6.52        6.63      0.78 o 
   5   8   2        5.77        5.28      0.72 o 
   6   8   2       35.78       37.70      2.05 o 
   7   8   2        5.39        5.54      0.90 o 
   8   8   2        0.17        0.29      0.36 o 
  -2   9   2       12.32       12.92      0.91 o 
  -1   9   2       12.41       11.04      0.82 o 
   0   9   2        6.88        6.75      0.90 o 
   1   9   2       39.60       36.92      1.34 o 
   2   9   2        5.07        4.27      0.57 o 
   3   9   2        3.10        4.64      0.72 o 
   4   9   2        0.02       -0.36      0.42 o 
   5   9   2        8.02        8.75      0.67 o 
   6   9   2        2.32        2.83      0.72 o 
   7   9   2       15.09       18.55      1.57 o 
   8   9   2        4.55        4.65      0.64 o 
  -1  10   2        2.14        2.08      0.47 o 
   0  10   2        1.30        0.42      0.54 o 
   1  10   2        2.37        2.53      0.72 o 
   2  10   2        1.30        0.88      0.32 o 
   3  10   2        0.25       -0.48      0.48 o 
   4  10   2        3.59        3.13      0.66 o 
   5  10   2        7.16        6.21      1.42 o 
   6  10   2        5.52        5.96      1.02 o 
   7  10   2       75.94       82.15      3.43 o 
   2  11   2        0.05       -0.26      0.32 o 
   3  11   2        0.24       -0.54      0.54 o 
   4  11   2        0.08       -0.54      0.54 o 
   5  11   2        0.14        0.34      0.35 o 
  -3 -11   3        0.03       -0.54      0.54 o 
  -2 -11   3        2.34        2.14      0.51 o 
  -6 -10   3        2.20        1.66      0.45 o 
  -5 -10   3        1.48        1.71      0.42 o 
  -4 -10   3        1.68        1.30      1.29 o 
  -3 -10   3        1.59        1.26      0.43 o 
  -2 -10   3        1.22        1.63      0.31 o 
  -1 -10   3        1.64        2.54      0.40 o 
   0 -10   3        3.17        3.12      0.42 o 
   1 -10   3        4.60        3.95      0.46 o 
  -7  -9   3        2.36        1.69      0.66 o 
  -6  -9   3       13.32       11.02      1.51 o 
  -5  -9   3        2.77        3.24      0.51 o 
  -4  -9   3        0.08        0.61      0.36 o 
  -3  -9   3        0.61        0.05      0.27 o 
  -2  -9   3        1.87        1.59      0.33 o 
  -1  -9   3        0.25       -0.08      0.24 o 
   0  -9   3        9.96        9.87      0.61 o 
   1  -9   3        0.24       -0.25      0.25 o 
   2  -9   3       35.16       33.84      1.67 o 
   3  -9   3        0.06        0.42      0.54 o 
  -8  -8   3        5.56        5.34      0.62 o 
  -7  -8   3        0.30        0.40      0.23 o 
  -6  -8   3        1.17        1.60      0.38 o 
  -5  -8   3        0.13        0.15      0.25 o 
  -4  -8   3        3.67        3.85      0.66 o 
  -3  -8   3        4.45        4.25      0.51 o 
  -2  -8   3        2.11        2.06      0.28 o 
  -1  -8   3       20.17       19.70      0.76 o 
   0  -8   3        2.37        2.43      0.32 o 
   1  -8   3        0.10        0.18      0.22 o 
   2  -8   3        0.61        0.89      0.35 o 
   3  -8   3       30.92       33.49      1.99 o 
   4  -8   3        0.06       -0.60      0.60 o 
  -8  -7   3       21.59       20.46      0.90 o 
  -7  -7   3        2.99        2.19      0.33 o 
  -6  -7   3        0.70        0.36      0.22 o 
  -5  -7   3       14.41       14.08      0.76 o 
  -4  -7   3        0.69        0.57      0.25 o 
  -3  -7   3        3.82        3.11      0.36 o 
  -2  -7   3        1.46        1.38      0.19 o 
  -1  -7   3        4.05        4.79      0.40 o 
   0  -7   3      109.44      109.16      1.58 o 
   1  -7   3        3.54        3.11      0.33 o 
   2  -7   3        7.83        7.85      0.52 o 
   3  -7   3       59.52       57.34      2.71 o 
   4  -7   3        0.60        0.84      0.48 o 
   5  -7   3        0.08        0.72      0.48 o 
  -8  -6   3        9.38        8.46      0.59 o 
  -7  -6   3        2.66        2.69      0.34 o 
  -6  -6   3        4.72        5.34      0.44 o 
  -5  -6   3       27.91       26.82      1.02 o 
  -4  -6   3        7.79        7.64      0.53 o 
  -3  -6   3      123.67      122.98      2.12 o 
  -2  -6   3        6.41        6.87      0.32 o 
  -1  -6   3        1.21        2.23      0.24 o 
   0  -6   3       22.85       29.37      0.88 o 
   1  -6   3      136.67      148.77      2.10 o 
   2  -6   3       34.69       36.55      1.00 o 
   3  -6   3        1.27       10.21      4.61 o 
   4  -6   3        2.16        2.22      0.57 o 
   5  -6   3        8.39        8.58      0.72 o 
   6  -6   3        3.35        4.58      0.90 o 
  -9  -5   3        0.00        0.42      0.48 o 
  -8  -5   3        0.17        0.87      0.36 o 
  -7  -5   3        7.50        7.73      0.59 o 
  -6  -5   3        0.10       -0.15      0.22 o 
  -5  -5   3        0.96        1.10      0.22 o 
  -4  -5   3        6.70        5.74      0.45 o 
  -3  -5   3        4.94        4.55      0.38 o 
  -2  -5   3      619.01      623.85      4.60 o 
  -1  -5   3       50.59       54.68      1.00 o 
   0  -5   3       54.85       51.68      0.99 o 
   1  -5   3      134.05      134.64      1.84 o 
   2  -5   3        0.10        0.09      0.17 o 
   3  -5   3       10.93       11.33      1.45 o 
   4  -5   3        1.15        1.74      0.48 o 
   5  -5   3        3.90        3.31      0.60 o 
   6  -5   3        0.00        0.24      0.32 o 
  -9  -4   3        0.16        0.00      0.42 o 
  -8  -4   3       39.16       39.27      2.05 o 
  -7  -4   3       21.92       22.01      1.08 o 
  -6  -4   3       29.16       29.57      1.04 o 
  -5  -4   3        3.08        3.14      0.34 o 
  -4  -4   3        4.93        4.63      0.30 o 
  -3  -4   3      103.56      116.33      3.25 o 
  -2  -4   3      221.73      214.34      1.91 o 
  -1  -4   3     1782.73     1832.79     13.46 o 
   0  -4   3       62.87       58.47      0.90 o 
   1  -4   3        5.01        7.46      0.41 o 
   2  -4   3        7.39        7.71      0.39 o 
   3  -4   3       16.04       17.00      1.90 o 
   4  -4   3        1.34        0.91      0.60 o 
   5  -4   3       53.37       46.70      1.47 o 
   6  -4   3        1.97        1.65      0.54 o 
   7  -4   3       39.79       52.46      2.59 o 
  -9  -3   3        0.09       -0.48      0.48 o 
  -8  -3   3       16.41       16.98      1.33 o 
  -7  -3   3       56.26       65.17      2.41 o 
  -6  -3   3        0.75        0.37      0.60 o 
  -5  -3   3        9.44        9.36      0.35 o 
  -4  -3   3       53.11       57.39      1.21 o 
  -3  -3   3       64.64       68.79      0.72 o 
  -2  -3   3       27.95       38.89      0.59 o 
  -1  -3   3       61.25       67.56      1.22 o 
   0  -3   3        3.36        5.13      0.32 o 
   1  -3   3       60.83       71.32      1.25 o 
   2  -3   3      417.09      453.50      4.96 o 
   3  -3   3       15.83       18.61      0.72 o 
   4  -3   3      267.28      301.26      3.98 o 
   5  -3   3       76.22       83.58      1.87 o 
   6  -3   3       10.72       13.03      0.79 o 
   7  -3   3        7.89        7.77      0.96 o 
   8  -3   3        0.94        2.17      0.66 o 
  -9  -2   3        6.61        7.77      1.08 o 
  -8  -2   3        1.47        0.48      0.36 o 
  -7  -2   3        4.59        3.85      0.60 o 
  -6  -2   3        8.55        7.08      0.46 o 
  -5  -2   3       36.51       39.34      1.04 o 
  -4  -2   3       88.48       89.69      1.09 o 
  -3  -2   3      557.38      544.27      4.35 o 
  -2  -2   3      292.46      313.02      2.04 o 
  -1  -2   3       50.64       48.18      1.01 o 
   0  -2   3      166.54      189.32      1.74 o 
   1  -2   3      272.29      261.85      3.88 o 
   2  -2   3       57.44       68.47      1.54 o 
   3  -2   3      146.12      135.35      2.09 o 
   4  -2   3       18.87       16.65      0.70 o 
   5  -2   3      734.24      709.79      7.68 o 
   6  -2   3        0.23        0.42      0.33 o 
   7  -2   3        1.81        1.08      0.54 o 
   8  -2   3       32.00       31.08      2.05 o 
  -8  -1   3        3.34        3.55      0.72 o 
  -7  -1   3       24.98       23.31      1.51 o 
  -6  -1   3       15.15       12.65      1.02 o 
  -5  -1   3       14.68       15.73      0.62 o 
  -4  -1   3      527.11      556.91      5.68 o 
  -3  -1   3       94.12       94.84      1.38 o 
  -2  -1   3       14.23       13.82      0.26 o 
  -1  -1   3      370.23      388.55      3.02 o 
   0  -1   3     1019.47      993.65      9.01 o 
   1  -1   3      266.07      265.48      7.05 o 
   2  -1   3       32.81       26.83      2.38 o 
   3  -1   3      106.50       89.99      1.49 o 
   4  -1   3        7.12        5.59      0.40 o 
   5  -1   3        8.32        8.01      0.36 o 
   6  -1   3      278.39      258.19      3.67 o 
   7  -1   3       39.65       40.77      2.05 o 
   8  -1   3        0.29        1.14      0.54 o 
  -8   0   3        2.54        2.05      0.54 o 
  -7   0   3        4.74        4.76      0.72 o 
  -6   0   3       18.08       36.14      1.81 o 
  -5   0   3       69.17       76.85      2.35 o 
  -4   0   3       97.38      109.24      1.19 o 
  -3   0   3      121.92      127.86      1.47 o 
  -2   0   3        0.88        4.64      3.25 o 
  -1   0   3     1307.85     1308.84     14.43 o 
   0   0   3      415.51      396.19      5.48 o 
   1   0   3        3.31        5.17      0.33 o 
   2   0   3     1921.14     1980.86     35.56 o 
   3   0   3      428.72      440.96      5.75 o 
   4   0   3       15.84       31.93      0.74 o 
   5   0   3        3.94        6.79      0.36 o 
   6   0   3      416.53      403.74      7.89 o 
   7   0   3        7.30        6.75      0.84 o 
   8   0   3        0.11       -0.24      0.42 o 
   9   0   3        0.85       -0.12      0.54 o 
  -8   1   3        6.45        6.21      0.64 o 
  -7   1   3        2.41        3.46      0.47 o 
  -6   1   3      123.70       96.00      3.07 o 
  -5   1   3       21.74       20.54      1.26 o 
  -4   1   3       10.04        7.83      0.66 o 
  -3   1   3       48.78       66.55      1.87 o 
  -2   1   3       39.82       39.63      1.14 o 
  -1   1   3       45.84       59.68      1.74 o 
   0   1   3        3.47        7.10      0.28 o 
   1   1   3      164.11      167.42      1.82 o 
   2   1   3      132.27      135.75      2.41 o 
   3   1   3       55.96       63.62      1.39 o 
   4   1   3      161.05      181.35      5.57 o 
   5   1   3      104.25       98.54      2.02 o 
   6   1   3       37.41       36.73      1.26 o 
   7   1   3        1.20        0.60      0.36 o 
   8   1   3       44.96       46.25      2.29 o 
   9   1   3        1.27        1.45      0.66 o 
  -7   2   3       11.20       11.93      0.81 o 
  -6   2   3       38.48       34.84      1.28 o 
  -5   2   3        0.28        0.35      0.27 o 
  -4   2   3        0.00        0.03      0.27 o 
  -3   2   3      191.06      190.02      2.30 o 
  -2   2   3      217.11      235.68      2.94 o 
  -1   2   3       47.69       54.29      0.77 o 
   0   2   3      606.04      595.96      3.95 o 
   1   2   3        4.25        5.39      0.52 o 
   2   2   3        0.84        3.25      1.20 o 
   3   2   3      812.22      838.19      8.03 o 
   4   2   3       32.31       30.03      0.90 o 
   5   2   3       24.16       24.61      0.77 o 
   6   2   3       73.27       65.49      1.09 o 
   7   2   3        0.04       -0.12      0.36 o 
   8   2   3        0.93        0.66      0.48 o 
   9   2   3        5.13        5.24      0.90 o 
  -7   3   3        0.78        0.86      0.42 o 
  -6   3   3        9.12        7.04      0.64 o 
  -5   3   3       74.52       58.29      1.62 o 
  -4   3   3        0.01       -0.26      0.42 o 
  -3   3   3      255.76      265.49      2.73 o 
  -2   3   3       53.48       46.99      1.11 o 
  -1   3   3      571.16      557.75      4.34 o 
   0   3   3      194.64      226.39      1.98 o 
   1   3   3       25.95       18.78      1.05 o 
   2   3   3        1.40        0.83      0.19 o 
   3   3   3      179.00      200.59      3.64 o 
   4   3   3        0.11        0.01      0.15 o 
   5   3   3        7.29        8.65      0.39 o 
   6   3   3       19.52       19.36      0.61 o 
   7   3   3        8.93        9.40      0.96 o 
   8   3   3       10.97       11.74      1.20 o 
   9   3   3        5.92        6.81      0.96 o 
  -6   4   3        0.78        1.05      0.36 o 
  -5   4   3       21.70       17.81      1.69 o 
  -4   4   3       97.82       84.73      3.04 o 
  -3   4   3       30.14       29.43      0.83 o 
  -2   4   3        0.30        0.20      0.08 o 
  -1   4   3       45.51       49.88      0.66 o 
   0   4   3       53.39       49.73      0.98 o 
   1   4   3       36.36       37.70      0.87 o 
   2   4   3        3.67        4.22      0.42 o 
   3   4   3       28.09       28.14      0.83 o 
   4   4   3       59.53       62.22      1.31 o 
   5   4   3      110.55      108.14      1.85 o 
   6   4   3        1.38        1.71      0.24 o 
   7   4   3        5.57        4.84      0.51 o 
   8   4   3       25.64       24.45      1.69 o 
   9   4   3        0.02       -0.18      0.48 o 
  -6   5   3        0.05       -0.42      0.42 o 
  -5   5   3        3.66        2.77      0.66 o 
  -4   5   3        0.18        0.21      0.27 o 
  -3   5   3       97.67      101.66      3.07 o 
  -2   5   3      135.58      123.83      3.31 o 
  -1   5   3        0.82        1.17      0.22 o 
   0   5   3       15.55       14.45      0.56 o 
   1   5   3      600.05      638.92      6.61 o 
   2   5   3      109.58      112.32      1.89 o 
   3   5   3       13.73       16.01      0.66 o 
   4   5   3       10.55        9.69      0.60 o 
   5   5   3       74.80       78.05      1.62 o 
   6   5   3       29.42       31.05      1.00 o 
   7   5   3        3.07        2.59      0.45 o 
   8   5   3        9.83        8.75      1.45 o 
   9   5   3        0.04        0.24      0.48 o 
  -5   6   3        2.22        1.81      0.60 o 
  -4   6   3        0.11        0.12      0.42 o 
  -3   6   3        2.74        2.95      0.66 o 
  -2   6   3       11.65       11.26      1.02 o 
  -1   6   3      708.50      704.33      7.35 o 
   0   6   3       55.06       55.12      1.45 o 
   1   6   3        0.21        0.00      0.27 o 
   2   6   3       77.38       78.58      1.63 o 
   3   6   3       14.00       18.01      1.08 o 
   4   6   3       21.24       20.79      0.83 o 
   5   6   3        0.82        0.30      0.25 o 
   6   6   3       27.13       29.13      1.00 o 
   7   6   3        4.73        4.88      0.55 o 
   8   6   3        0.99        0.84      0.60 o 
   9   6   3        0.13        0.76      0.38 o 
  -4   7   3        2.80        3.07      0.78 o 
  -3   7   3        6.93        8.25      1.02 o 
  -2   7   3       22.89       23.92      1.04 o 
  -1   7   3      394.06      383.77      7.41 o 
   0   7   3       93.94       93.13      1.88 o 
   1   7   3        1.45        0.70      0.23 o 
   2   7   3       10.26        9.77      0.59 o 
   3   7   3       38.26       41.92      1.75 o 
   4   7   3        0.03       -0.32      0.32 o 
   5   7   3       86.81       88.92      1.95 o 
   6   7   3       13.94       15.06      1.26 o 
   7   7   3        2.18        1.81      0.60 o 
   8   7   3        0.07        0.18      0.45 o 
   9   7   3        1.33        0.54      0.57 o 
  -3   8   3       22.47       30.29      1.99 o 
  -2   8   3        0.50        0.69      0.45 o 
  -1   8   3        2.28        1.69      0.60 o 
   0   8   3      200.79      186.89      4.82 o 
   1   8   3        0.04       -0.21      0.27 o 
   2   8   3        0.27        0.35      0.23 o 
   3   8   3        0.01       -0.12      0.30 o 
   4   8   3        3.79        4.34      0.72 o 
   5   8   3       67.07       67.09      2.65 o 
   6   8   3        0.29        1.20      0.66 o 
   7   8   3        0.29        0.06      0.48 o 
   8   8   3       18.30       18.42      1.13 o 
  -2   9   3        6.28        7.89      1.14 o 
  -1   9   3        2.34        1.45      0.66 o 
   0   9   3        0.46        1.51      0.66 o 
   1   9   3       60.53       61.31      1.71 o 
   2   9   3        4.36        4.38      0.87 o 
   3   9   3        9.22       10.78      1.02 o 
   4   9   3        2.22        1.45      0.54 o 
   5   9   3       13.51       13.63      1.17 o 
   6   9   3        8.16       10.72      1.20 o 
   7   9   3        1.83        3.13      0.78 o 
   8   9   3        2.75        3.37      0.78 o 
  -1  10   3        0.04        0.26      0.36 o 
   0  10   3       14.65       18.43      1.63 o 
   1  10   3        0.09        0.12      0.48 o 
   2  10   3        2.50        2.46      0.45 o 
   3  10   3       12.30       11.44      1.08 o 
   4  10   3        2.37        2.35      0.60 o 
   5  10   3        4.52        4.66      0.62 o 
   6  10   3       79.91       81.25      3.31 o 
   2  11   3        0.00        0.06      0.54 o 
   3  11   3        0.26       -0.54      0.54 o 
   4  11   3        2.43        2.65      0.54 o 
  -5 -10   4        2.96        2.88      0.66 o 
  -4 -10   4        2.77        1.63      0.45 o 
  -3 -10   4        1.74        1.82      0.42 o 
  -2 -10   4        0.18        0.48      0.38 o 
  -1 -10   4        6.78        5.84      0.52 o 
   0 -10   4        0.23        0.38      0.25 o 
   1 -10   4        1.34        1.05      0.29 o 
  -7  -9   4       12.18       12.05      1.26 o 
  -6  -9   4        2.02        1.41      0.38 o 
  -5  -9   4        0.94        0.55      0.35 o 
  -4  -9   4        6.15        5.97      0.63 o 
  -3  -9   4        0.00       -0.07      0.32 o 
  -2  -9   4        0.30        0.24      0.32 o 
  -1  -9   4        1.27        1.10      0.33 o 
   0  -9   4        0.27        0.29      0.21 o 
   1  -9   4        1.26        0.72      0.26 o 
   2  -9   4        1.08        0.62      0.66 o 
  -7  -8   4        1.55        1.60      0.40 o 
  -6  -8   4        1.43        1.54      0.48 o 
  -5  -8   4        0.53       -0.13      0.25 o 
  -4  -8   4        0.08       -0.15      0.34 o 
  -3  -8   4       38.93       41.01      1.43 o 
  -2  -8   4        0.32        0.60      0.30 o 
  -1  -8   4       37.46       39.25      1.08 o 
   0  -8   4        1.51        1.52      0.23 o 
   1  -8   4        1.92        2.11      0.26 o 
   2  -8   4       21.98       22.67      0.90 o 
   3  -8   4        0.63        0.72      0.34 o 
   4  -8   4        5.89        4.76      0.84 o 
  -8  -7   4        2.14        1.75      0.45 o 
  -7  -7   4        1.57        2.80      0.47 o 
  -6  -7   4        1.26        1.55      0.28 o 
  -5  -7   4       20.83       20.11      0.81 o 
  -4  -7   4       28.16       27.42      0.85 o 
  -3  -7   4        7.14        8.95      0.57 o 
  -2  -7   4        4.88        6.69      0.37 o 
  -1  -7   4        8.22       17.37      0.71 o 
   0  -7   4        5.96        5.56      0.42 o 
   1  -7   4        1.90        2.04      0.40 o 
   2  -7   4        0.03       26.59      3.10 o 
   3  -7   4        6.26        6.16      0.81 o 
   4  -7   4        0.58        0.19      0.42 o 
   5  -7   4        0.00       -0.15      0.29 o 
  -8  -6   4        7.63        7.68      0.72 o 
  -7  -6   4        3.80        2.74      0.34 o 
  -6  -6   4        3.67        3.07      0.33 o 
  -5  -6   4        0.13        0.04      0.14 o 
  -4  -6   4       19.50       19.44      0.83 o 
  -3  -6   4      458.92      452.71      4.38 o 
  -2  -6   4        1.04        0.87      0.16 o 
  -1  -6   4        0.35        0.19      0.11 o 
   0  -6   4      178.82      180.36      2.29 o 
   1  -6   4       15.01       15.80      0.63 o 
   2  -6   4        1.67        1.17      0.39 o 
   3  -6   4        0.03       -0.32      0.32 o 
   4  -6   4        5.19        4.91      0.53 o 
   5  -6   4       12.72       12.16      0.87 o 
   6  -6   4        0.27        0.29      0.33 o 
  -8  -5   4        1.07        2.32      0.60 o 
  -7  -5   4       14.26       11.98      0.74 o 
  -6  -5   4        2.68        2.88      0.32 o 
  -5  -5   4        9.30        9.76      0.40 o 
  -4  -5   4        6.00        5.94      0.37 o 
  -3  -5   4        5.16        5.50      0.28 o 
  -2  -5   4       57.41       57.15      0.91 o 
  -1  -5   4        4.64        4.91      0.37 o 
   0  -5   4       29.65       29.29      1.04 o 
   1  -5   4       14.49       13.74      0.53 o 
   2  -5   4       26.85       27.91      0.98 o 
   3  -5   4        4.78        4.03      0.45 o 
   4  -5   4       72.31       69.42      1.83 o 
   5  -5   4        0.05       -0.15      0.30 o 
   6  -5   4        1.49        2.02      0.45 o 
  -8  -4   4        9.10        9.21      1.02 o 
  -7  -4   4        0.14        0.02      0.25 o 
  -6  -4   4        2.53        3.07      0.32 o 
  -5  -4   4       77.85       88.87      1.29 o 
  -4  -4   4        0.80        1.33      0.17 o 
  -3  -4   4       71.70       77.02      1.09 o 
  -2  -4   4     5290.74     5915.62     36.36 o 
  -1  -4   4       26.03       31.12      0.57 o 
   0  -4   4        3.59        3.95      0.23 o 
   1  -4   4       15.09       18.45      0.84 o 
   2  -4   4       23.12       28.31      0.91 o 
   3  -4   4       12.84       13.76      1.08 o 
   4  -4   4       53.92       58.73      1.93 o 
   5  -4   4        3.08        3.40      0.48 o 
   6  -4   4       20.02       25.51      1.15 o 
   7  -4   4       15.06       18.34      1.06 o 
  -8  -3   4       15.96       15.12      1.26 o 
  -7  -3   4        0.15        0.24      0.36 o 
  -6  -3   4        0.12        0.28      0.20 o 
  -5  -3   4       23.94       22.89      0.69 o 
  -4  -3   4        8.17       10.74      0.35 o 
  -3  -3   4      233.20      224.75      1.69 o 
  -2  -3   4      207.65      220.89      1.90 o 
  -1  -3   4       56.89       55.97      1.06 o 
   0  -3   4       28.34       27.61      0.56 o 
   1  -3   4       28.30       28.66      0.84 o 
   2  -3   4       49.66       50.52      1.12 o 
   3  -3   4      201.67      193.56      7.44 o 
   4  -3   4      103.63      108.99      2.09 o 
   5  -3   4        0.08       -0.23      0.23 o 
   6  -3   4        2.00        2.89      0.42 o 
   7  -3   4       23.25       27.13      1.21 o 
   8  -3   4        0.05        1.69      0.72 o 
  -8  -2   4        0.71       -0.06      0.36 o 
  -7  -2   4       27.79       25.48      1.51 o 
  -6  -2   4        4.10        4.28      0.60 o 
  -5  -2   4       10.48       11.46      0.55 o 
  -4  -2   4      726.92      749.78      6.17 o 
  -3  -2   4      101.98       94.51      1.15 o 
  -2  -2   4       67.88       72.02      0.95 o 
  -1  -2   4        0.93        2.29      0.36 o 
   0  -2   4      636.16      645.00      5.00 o 
   1  -2   4       47.18       46.71      3.73 o 
   2  -2   4      288.89      324.24      3.64 o 
   3  -2   4       33.41       33.65      0.91 o 
   4  -2   4      301.21      291.50      8.31 o 
   5  -2   4       90.22       87.65      1.87 o 
   6  -2   4        4.17        4.37      0.46 o 
   7  -2   4        1.18        1.25      0.33 o 
   8  -2   4        5.68        5.30      0.90 o 
  -8  -1   4        1.74        1.45      0.54 o 
  -7  -1   4        2.76        2.41      0.60 o 
  -5  -1   4        8.65        8.49      0.72 o 
  -4  -1   4      119.17      120.93      3.61 o 
  -3  -1   4        6.32        8.61      0.47 o 
  -2  -1   4       29.09       34.87      0.81 o 
  -1  -1   4      395.66      430.83      5.75 o 
   0  -1   4     1348.15     1308.52     11.86 o 
   1  -1   4      712.22      692.36      6.75 o 
   2  -1   4      338.28      391.05     19.39 o 
   3  -1   4        0.64       12.74      7.17 o 
   4  -1   4        8.98       10.20      1.02 o 
   5  -1   4     2020.14     1916.24     32.85 o 
   6  -1   4       11.59       11.01      1.11 o 
   7  -1   4        7.10        7.09      0.59 o 
   8  -1   4        1.82       -0.60      0.60 o 
  -8   0   4        1.79        1.63      0.54 o 
  -7   0   4        0.03        0.24      0.42 o 
  -6   0   4       93.38       82.03      2.65 o 
  -5   0   4        2.99        2.35      0.42 o 
  -4   0   4        7.73        8.24      0.30 o 
  -3   0   4        4.02        6.51      0.26 o 
  -2   0   4       75.65       72.82      1.30 o 
  -1   0   4     1496.11     1400.78     14.54 o 
   0   0   4       20.57       15.67      0.48 o 
   1   0   4     1501.90     1447.23     12.86 o 
   2   0   4      142.48      140.30      2.35 o 
   3   0   4        2.46        1.72      0.21 o 
   4   0   4      105.43      108.21      1.81 o 
   5   0   4       83.48       84.03      1.65 o 
   6   0   4       54.85       55.51      1.41 o 
   7   0   4        9.46        7.95      0.90 o 
   8   0   4        9.62       10.00      1.08 o 
   9   0   4        0.52        0.78      0.48 o 
  -8   1   4        9.10        9.87      0.81 o 
  -7   1   4        4.85        7.29      0.90 o 
  -6   1   4       25.84       20.60      1.39 o 
  -5   1   4       14.86       12.35      0.96 o 
  -4   1   4      176.56      179.15      2.39 o 
  -3   1   4        0.00        0.06      0.21 o 
  -2   1   4       24.24       20.56      0.63 o 
  -1   1   4      477.56      503.87      6.61 o 
   0   1   4     1065.34     1078.63     10.12 o 
   1   1   4       21.42       15.30      0.72 o 
   2   1   4      186.01      157.13      2.83 o 
   3   1   4     4092.46     4463.86     66.07 o 
   4   1   4        1.44        0.95      0.21 o 
   5   1   4        2.86        3.09      0.32 o 
   6   1   4        4.87        3.20      0.99 o 
   7   1   4       12.53       13.19      1.14 o 
   8   1   4        1.98        2.71      0.66 o 
   9   1   4       17.29       18.73      1.57 o 
  -7   2   4        0.11        0.18      0.30 o 
  -6   2   4        0.23        0.25      0.36 o 
  -5   2   4        0.15        0.29      0.29 o 
  -4   2   4       43.86       37.04      1.57 o 
  -3   2   4      212.51      200.14      3.98 o 
  -2   2   4        6.26        8.39      0.57 o 
  -1   2   4      222.49      228.38      1.91 o 
   0   2   4      265.55      256.78      2.47 o 
   1   2   4       54.49       39.87      1.06 o 
   2   2   4       44.01       36.62      0.81 o 
   3   2   4      108.62      105.28      2.29 o 
   4   2   4        8.97       10.34      0.51 o 
   5   2   4       75.70       73.35      1.47 o 
   6   2   4        0.15        0.08      0.16 o 
   7   2   4      106.37      100.88      3.25 o 
   8   2   4       25.10       26.38      1.75 o 
   9   2   4        0.81        1.14      0.54 o 
  -7   3   4       20.05       27.03      1.30 o 
  -6   3   4        4.22        3.86      0.51 o 
  -5   3   4       13.20       13.16      1.08 o 
  -4   3   4        5.20        4.58      0.43 o 
  -3   3   4       32.49       31.54      0.80 o 
  -2   3   4      241.28      220.59      2.86 o 
  -1   3   4        0.82        0.48      0.08 o 
   0   3   4       27.16       28.12      0.45 o 
   1   3   4     5107.67     5289.74     42.31 o 
   2   3   4      108.72       97.30      3.55 o 
   3   3   4      162.39      173.32      3.01 o 
   4   3   4       26.40       35.19      0.93 o 
   5   3   4        4.53        5.31      0.32 o 
   6   3   4        5.46        6.26      0.43 o 
   7   3   4       28.30       25.60      1.57 o 
   8   3   4       37.91       38.24      2.05 o 
   9   3   4       20.97       22.22      1.69 o 
  -6   4   4        0.03        0.05      0.27 o 
  -5   4   4        0.75        0.65      0.33 o 
  -4   4   4        1.58        1.05      0.22 o 
  -3   4   4        1.57        1.55      0.22 o 
  -2   4   4       53.32       52.45      1.08 o 
  -1   4   4        3.46        2.69      0.17 o 
   0   4   4       31.92       29.84      0.62 o 
   1   4   4        1.32        0.76      0.19 o 
   2   4   4        9.32        8.87      0.47 o 
   3   4   4       49.32       46.56      1.75 o 
   4   4   4        2.04        1.99      0.27 o 
   5   4   4      166.81      170.65      3.10 o 
   6   4   4        1.85        1.23      0.22 o 
   7   4   4        2.30        1.14      0.42 o 
   8   4   4        8.59        8.55      1.02 o 
   9   4   4        4.03        4.10      0.84 o 
  -6   5   4       19.80       22.38      1.24 o 
  -5   5   4        0.15       -0.09      0.39 o 
  -4   5   4        6.05        8.43      0.66 o 
  -3   5   4       63.95       60.75      1.66 o 
  -2   5   4        4.40        5.47      0.57 o 
  -1   5   4     1624.60     1539.87     25.48 o 
   0   5   4        7.67        6.03      0.38 o 
   1   5   4        0.68        0.72      0.19 o 
   2   5   4        1.70        0.54      0.21 o 
   3   5   4      137.73      132.97      5.54 o 
   4   5   4       56.04       55.33      4.16 o 
   5   5   4       99.89       97.53      1.89 o 
   6   5   4       20.91       24.79      0.94 o 
   7   5   4        9.40        7.43      0.62 o 
   8   5   4       18.04       17.10      1.45 o 
   9   5   4        2.52        2.11      0.66 o 
  -5   6   4        2.15        1.51      0.54 o 
  -4   6   4        2.55        3.25      0.72 o 
  -3   6   4       10.21       11.80      1.14 o 
  -2   6   4       43.96       42.82      1.99 o 
  -1   6   4       68.72       66.61      2.41 o 
   0   6   4       36.20       35.09      1.08 o 
   1   6   4       10.75       11.54      0.59 o 
   2   6   4       42.16       44.65      1.21 o 
   3   6   4       19.32       19.67      0.81 o 
   4   6   4       50.11       47.98      1.32 o 
   5   6   4       98.46      100.69      2.01 o 
   6   6   4       16.64       17.38      0.80 o 
   7   6   4        0.00        0.12      0.30 o 
   8   6   4       95.99       94.27      2.40 o 
   9   6   4        3.36        2.11      0.72 o 
  -4   7   4        0.36        0.48      0.42 o 
  -3   7   4       32.84       36.74      2.05 o 
  -2   7   4        4.07        5.00      0.78 o 
  -1   7   4       13.05       11.86      1.08 o 
   0   7   4       40.26       33.22      1.54 o 
   1   7   4       20.66       19.39      0.82 o 
   2   7   4       19.21       20.60      0.85 o 
   3   7   4        0.10       -0.06      0.36 o 
   4   7   4       30.08       30.54      1.39 o 
   5   7   4       17.63       17.40      0.85 o 
   6   7   4       36.94       37.10      1.78 o 
   7   7   4       18.68       16.98      1.45 o 
   8   7   4        6.46        5.67      0.66 o 
   9   7   4        3.30        2.39      0.51 o 
  -3   8   4        3.46        2.89      0.72 o 
  -2   8   4        4.97        5.06      0.84 o 
  -1   8   4        5.28        4.34      0.90 o 
   0   8   4        1.34        1.20      0.54 o 
   1   8   4        2.77        2.11      0.51 o 
   2   8   4        0.38        0.95      0.32 o 
   3   8   4       12.95       10.96      0.96 o 
   4   8   4       11.05        9.33      0.66 o 
   5   8   4        7.97        7.81      0.66 o 
   6   8   4      361.02      356.99      5.01 o 
   7   8   4        9.78        9.40      1.08 o 
   8   8   4        2.17        2.33      0.51 o 
  -2   9   4        0.25        1.02      0.60 o 
  -1   9   4        5.96        5.66      0.96 o 
   0   9   4       12.47        9.88      1.20 o 
   1   9   4        0.00       -0.36      0.48 o 
   2   9   4        6.49        5.69      0.55 o 
   3   9   4        0.03        0.06      0.36 o 
   4   9   4        0.14        0.39      0.30 o 
   5   9   4       12.74       13.08      0.85 o 
   6   9   4       11.43       12.63      0.84 o 
   7   9   4        4.73        4.10      0.84 o 
   0  10   4        1.93        1.20      0.60 o 
   1  10   4        1.54        0.78      0.54 o 
   2  10   4        2.74        3.43      0.78 o 
   3  10   4        2.46        1.51      0.54 o 
   4  10   4       23.52       20.92      2.32 o 
   5  10   4        5.71        5.60      0.64 o 
   6  10   4        0.56       -0.30      0.54 o 
   3  11   4        3.19        3.31      0.66 o 
   4  11   4        0.00       -0.06      0.33 o 
  -5 -10   5        2.11        2.32      0.47 o 
  -4 -10   5        0.28        0.43      0.36 o 
  -3 -10   5        0.00       -0.30      0.30 o 
  -2 -10   5        5.41        5.33      0.66 o 
  -1 -10   5        2.68        2.36      0.51 o 
   0 -10   5        0.07       -0.33      0.33 o 
  -6  -9   5        3.37        2.53      0.66 o 
  -5  -9   5        0.00       -0.33      0.33 o 
  -4  -9   5        6.84        6.16      0.90 o 
  -3  -9   5        0.01        0.34      0.29 o 
  -2  -9   5        0.13        0.35      0.32 o 
  -1  -9   5       25.34       23.79      1.60 o 
   0  -9   5        1.27        0.97      0.39 o 
   1  -9   5        2.59        1.61      0.33 o 
   2  -9   5       13.87       12.65      0.74 o 
  -7  -8   5        0.12        0.22      0.72 o 
  -6  -8   5        4.53        3.64      0.49 o 
  -5  -8   5        4.56        3.68      0.42 o 
  -4  -8   5       33.76       32.00      1.00 o 
  -3  -8   5       22.78       22.35      1.06 o 
  -2  -8   5        0.22        0.39      0.22 o 
  -1  -8   5       11.09       11.69      0.63 o 
   0  -8   5       36.97       36.70      0.96 o 
   1  -8   5        7.23        8.77      0.56 o 
   2  -8   5        0.00        0.46      1.51 o 
   3  -8   5        2.70        2.68      0.47 o 
   4  -8   5        0.69        0.81      0.45 o 
  -7  -7   5        0.03       -0.30      0.51 o 
  -6  -7   5        0.00        0.23      0.57 o 
  -5  -7   5        1.41        1.77      0.27 o 
  -4  -7   5        0.45        0.63      0.23 o 
  -3  -7   5      131.10      122.69      2.71 o 
  -2  -7   5       18.98       18.76      0.59 o 
  -1  -7   5        4.75        4.38      0.28 o 
   0  -7   5       10.39        9.54      0.57 o 
   1  -7   5        0.49        0.67      0.20 o 
   2  -7   5        6.40        5.66      0.84 o 
   3  -7   5        3.22        2.84      0.45 o 
   4  -7   5        1.44        1.05      0.38 o 
   5  -7   5        0.07       -0.34      0.34 o 
  -8  -6   5        6.05        4.70      0.90 o 
  -7  -6   5        1.31        1.11      0.34 o 
  -6  -6   5        3.75        2.92      0.45 o 
  -5  -6   5        3.51        3.71      0.30 o 
  -4  -6   5       20.68       21.17      0.73 o 
  -3  -6   5       63.60       61.35      1.04 o 
  -2  -6   5      359.76      346.34      3.55 o 
  -1  -6   5        7.82        6.52      0.33 o 
   0  -6   5        7.09        6.85      0.40 o 
   1  -6   5        6.78        7.46      0.43 o 
   2  -6   5        5.60        5.10      0.46 o 
   3  -6   5       11.14       10.36      0.72 o 
   4  -6   5       29.01       26.83      1.19 o 
   5  -6   5        1.76        1.38      0.38 o 
  -8  -5   5       15.59       18.73      1.57 o 
  -7  -5   5        0.00       -0.33      0.39 o 
  -6  -5   5        0.46        0.52      0.23 o 
  -5  -5   5       17.52       18.86      0.68 o 
  -4  -5   5       15.56       15.90      0.49 o 
  -3  -5   5        0.01        0.21      0.11 o 
  -2  -5   5        0.11        0.16      0.13 o 
  -1  -5   5        1.40        1.28      0.15 o 
   0  -5   5        6.94        7.37      0.32 o 
   1  -5   5       66.73       77.98      1.59 o 
   2  -5   5        7.43        9.32      0.81 o 
   3  -5   5      118.71      132.77      3.49 o 
   4  -5   5        4.47        5.00      0.53 o 
   5  -5   5        4.66        4.36      0.53 o 
   6  -5   5        6.46        6.72      0.66 o 
  -8  -4   5        4.90        4.64      0.84 o 
  -7  -4   5        1.57        1.46      0.45 o 
  -6  -4   5        8.33        9.79      0.51 o 
  -5  -4   5       18.29       18.80      0.65 o 
  -4  -4   5      109.77      105.37      1.29 o 
  -3  -4   5        6.04        5.63      0.23 o 
  -2  -4   5        1.68        1.68      0.29 o 
  -1  -4   5       31.68       37.46      0.69 o 
   0  -4   5       28.68       28.80      0.76 o 
   1  -4   5       25.80       30.10      1.11 o 
   2  -4   5       29.09       28.76      0.93 o 
   3  -4   5        3.02        3.10      0.38 o 
   4  -4   5      663.12      650.77      7.41 o 
   5  -4   5        0.63        1.05      0.33 o 
   6  -4   5        0.75        0.17      0.27 o 
   7  -4   5       21.11       20.38      1.10 o 
  -8  -3   5        8.87        8.37      1.08 o 
  -7  -3   5        2.95        3.47      0.49 o 
  -6  -3   5        4.09        3.91      0.43 o 
  -5  -3   5       74.65       72.88      1.28 o 
  -4  -3   5       17.96       15.15      0.50 o 
  -3  -3   5        2.87        2.65      0.16 o 
  -2  -3   5       69.12       72.98      0.86 o 
  -1  -3   5      320.85      313.16      3.60 o 
   0  -3   5       92.73       85.81      1.10 o 
   1  -3   5       36.38       39.79      0.90 o 
   2  -3   5       21.94       19.64      0.69 o 
   3  -3   5        7.34        7.27      0.49 o 
   4  -3   5       14.98       15.19      0.78 o 
   5  -3   5      315.22      303.28      4.28 o 
   6  -3   5       14.19       13.56      0.81 o 
   7  -3   5        0.49        0.12      0.27 o 
  -8  -2   5        1.64        2.87      0.47 o 
  -7  -2   5       13.53       16.00      0.93 o 
  -6  -2   5       11.80       12.71      0.74 o 
  -5  -2   5        2.52        2.54      0.24 o 
  -4  -2   5       39.55       42.10      0.95 o 
  -2  -2   5      173.95      187.52      3.01 o 
  -1  -2   5       81.06       85.44      1.81 o 
   0  -2   5        0.17        0.10      0.09 o 
   1  -2   5      496.05      504.62      5.07 o 
   2  -2   5      328.84      347.57      3.91 o 
   3  -2   5        3.29       31.12     15.57 o 
   4  -2   5        5.67       10.16      4.22 o 
   5  -2   5      315.60      309.40      8.88 o 
   6  -2   5        0.85        2.02      0.87 o 
   7  -2   5        0.33        0.77      0.60 o 
   8  -2   5        0.35        0.18      0.48 o 
  -8  -1   5        0.89        2.13      0.45 o 
  -7  -1   5       52.29       45.41      1.51 o 
  -6  -1   5       15.72       15.35      0.81 o 
  -5  -1   5        0.08        0.23      0.20 o 
  -4  -1   5       11.13       11.84      0.63 o 
  -3  -1   5        5.73        6.56      0.28 o 
  -2  -1   5       67.46       73.52      0.92 o 
  -1  -1   5       29.24       32.21      1.48 o 
   0  -1   5        6.25        6.26      0.72 o 
   1  -1   5      118.34      127.54      1.36 o 
   2  -1   5      146.70      150.53     11.20 o 
   3  -1   5      306.65      333.83     12.92 o 
   4  -1   5       17.30       15.07      0.64 o 
   5  -1   5        7.74       10.35      0.62 o 
   6  -1   5        1.24        1.81      0.34 o 
   7  -1   5       67.49       66.88      1.78 o 
   8  -1   5        5.81        5.00      0.84 o 
  -8   0   5        7.99        7.92      0.74 o 
  -7   0   5        7.53        7.36      0.66 o 
  -6   0   5        0.22        0.09      0.23 o 
  -5   0   5        6.21        5.57      0.47 o 
  -4   0   5      103.05      107.42      1.91 o 
  -3   0   5       88.22       93.53      0.97 o 
  -2   0   5       19.34       21.10      0.44 o 
  -1   0   5      604.02      594.87      4.68 o 
   0   0   5      109.52      115.60      2.68 o 
   1   0   5        3.81        5.41      0.42 o 
   2   0   5      925.10      973.41      9.13 o 
   3   0   5       14.35       11.57      0.49 o 
   4   0   5       12.52       13.93      1.02 o 
   5   0   5       52.75       46.12      1.21 o 
   6   0   5       17.79       18.27      0.82 o 
   7   0   5        0.25        0.14      0.25 o 
   8   0   5        6.95        6.81      0.96 o 
   9   0   5        1.01        1.39      0.60 o 
  -7   1   5        3.93        3.16      0.47 o 
  -6   1   5       31.60       25.53      1.09 o 
  -5   1   5        3.61        2.95      0.36 o 
  -4   1   5      132.07      128.73      1.65 o 
  -3   1   5        2.65        2.19      0.20 o 
  -2   1   5      236.68      245.80      2.38 o 
  -1   1   5      197.98      220.83      2.48 o 
   0   1   5       14.53       10.93      0.32 o 
   1   1   5        9.51       15.57      0.51 o 
   2   1   5       74.86       82.96      4.94 o 
   3   1   5        1.24        1.27      0.21 o 
   4   1   5        4.79        7.79      0.47 o 
   5   1   5       68.99       65.77      1.45 o 
   6   1   5        0.31        0.13      0.17 o 
   7   1   5       19.26       18.00      0.84 o 
   8   1   5       20.63       23.85      1.69 o 
   9   1   5       38.86       43.00      2.41 o 
  -7   2   5        0.28        0.47      0.26 o 
  -6   2   5       12.32       10.47      0.61 o 
  -5   2   5       67.52       59.07      1.57 o 
  -4   2   5       21.51       20.79      0.63 o 
  -3   2   5       47.17       45.55      0.90 o 
  -2   2   5      107.41      102.47      1.36 o 
  -1   2   5       75.66       69.54      1.23 o 
   0   2   5        1.39        2.05      0.16 o 
   1   2   5        9.05       11.21      0.78 o 
   2   2   5       54.58       53.30      1.57 o 
   3   2   5        3.87        6.26      0.54 o 
   4   2   5      184.40      168.96      2.43 o 
   5   2   5       10.82        8.88      0.51 o 
   6   2   5       14.95       12.55      0.65 o 
   7   2   5       43.76       44.51      2.05 o 
   8   2   5        2.27        2.05      0.60 o 
   9   2   5        7.18        7.05      1.02 o 
  -7   3   5        0.71        1.63      0.47 o 
  -6   3   5        0.12       -0.03      0.25 o 
  -5   3   5        0.11        0.59      0.24 o 
  -4   3   5       78.87       82.67      1.52 o 
  -3   3   5      232.42      215.11      2.54 o 
  -2   3   5       27.88       28.51      0.72 o 
  -1   3   5       99.23       94.25      1.13 o 
   0   3   5      517.74      606.59      4.33 o 
   1   3   5      121.41      134.52      1.44 o 
   2   3   5        7.03       10.43      0.49 o 
   3   3   5       85.48       78.73      1.48 o 
   4   3   5      132.09      139.07      3.01 o 
   5   3   5       46.95       41.68      1.14 o 
   6   3   5        4.36        6.00      0.48 o 
   7   3   5       30.74       25.60      1.57 o 
   8   3   5        1.50        0.66      0.48 o 
   9   3   5        0.02        0.18      0.54 o 
  -6   4   5        1.67        1.85      0.42 o 
  -5   4   5        0.58        0.39      0.42 o 
  -4   4   5        9.02        9.15      0.68 o 
  -3   4   5       26.19       25.28      0.75 o 
  -2   4   5     1045.37     1019.27      8.28 o 
  -1   4   5       63.39       61.83      0.78 o 
   0   4   5       11.71       12.92      0.41 o 
   1   4   5      104.81      117.28      1.52 o 
   2   4   5       84.07       93.54      1.64 o 
   3   4   5       70.95       69.37      1.57 o 
   4   4   5        2.84        2.97      0.33 o 
   5   4   5      148.29      145.46      2.40 o 
   6   4   5       15.14       11.68      0.65 o 
   7   4   5        2.01        2.71      0.60 o 
   8   4   5        4.92        3.61      0.78 o 
   9   4   5        0.61        1.02      0.54 o 
  -5   5   5        1.86        2.95      0.49 o 
  -4   5   5        4.35        5.48      0.60 o 
  -3   5   5       66.39       63.72      1.75 o 
  -2   5   5      408.20      405.88      5.22 o 
  -1   5   5      156.39      148.17      2.56 o 
   0   5   5        0.00        0.22      0.14 o 
   1   5   5       82.72       86.86      1.60 o 
   2   5   5       57.43       66.08      1.18 o 
   3   5   5        0.25        0.21      0.21 o 
   4   5   5      159.51      157.83      2.55 o 
   5   5   5       44.13       44.21      1.25 o 
   6   5   5        1.69        2.07      0.33 o 
   7   5   5        1.42        1.36      0.34 o 
   8   5   5        9.96        7.95      1.02 o 
   9   5   5        0.01        0.60      0.54 o 
  -5   6   5        0.75        0.48      0.42 o 
  -4   6   5       40.98       52.10      2.47 o 
  -3   6   5        3.59        3.67      0.72 o 
  -2   6   5       13.22       12.59      1.14 o 
  -1   6   5      213.29      208.69      4.70 o 
   0   6   5        0.05       -0.13      0.21 o 
   1   6   5        8.64        9.69      0.52 o 
   2   6   5        0.12        0.00      0.18 o 
   3   6   5       34.89       37.72      1.15 o 
   4   6   5      194.67      199.78      4.88 o 
   5   6   5        1.74        2.54      0.40 o 
   6   6   5        8.86        7.41      0.56 o 
   7   6   5       48.31       45.74      1.55 o 
   8   6   5       12.03       11.63      0.85 o 
   9   6   5        0.48        0.78      0.54 o 
  -4   7   5        0.28        0.66      0.48 o 
  -3   7   5       10.03        9.46      1.14 o 
  -2   7   5        2.63        2.83      0.60 o 
  -1   7   5       34.12       33.67      1.81 o 
   0   7   5      122.68      124.43      3.55 o 
   1   7   5        8.91        9.92      0.61 o 
   2   7   5       53.69       54.73      1.44 o 
   3   7   5       18.42       17.52      0.81 o 
   4   7   5       30.28       33.19      1.26 o 
   5   7   5       70.52       74.46      1.83 o 
   6   7   5        4.15        5.40      0.87 o 
   7   7   5        4.69        4.40      0.78 o 
   8   7   5        1.37        1.01      0.40 o 
  -3   8   5       29.97       33.06      2.17 o 
  -2   8   5        0.00       -0.36      0.42 o 
  -1   8   5       32.73       33.06      1.93 o 
   0   8   5        1.17        1.33      0.48 o 
   1   8   5       10.00        9.40      0.96 o 
   2   8   5       28.67       27.11      1.08 o 
   3   8   5        6.41        6.83      0.60 o 
   4   8   5       13.54       14.02      0.81 o 
   5   8   5      232.99      232.78      7.23 o 
   6   8   5       28.09       28.17      1.21 o 
   7   8   5        5.84        5.30      0.90 o 
   8   8   5        0.22        0.31      1.26 o 
  -1   9   5        2.44        2.89      0.72 o 
   0   9   5        4.24        4.76      0.84 o 
   1   9   5        0.39        1.69      0.60 o 
   2   9   5        0.25        0.53      0.32 o 
   3   9   5       19.83       21.09      1.48 o 
   4   9   5        2.94        2.68      0.75 o 
   5   9   5        6.98        7.56      0.68 o 
   6   9   5       21.38       20.95      1.08 o 
   7   9   5        1.04        1.69      0.60 o 
   0  10   5        2.85        5.00      0.96 o 
   1  10   5        0.68        0.60      0.60 o 
   2  10   5        2.74        2.47      0.66 o 
   3  10   5       21.07       20.74      1.10 o 
   4  10   5        3.95        4.85      0.60 o 
   5  10   5        0.75        1.09      0.38 o 
   6  10   5        0.27        0.46      0.66 o 
  -4 -10   6        4.17        3.75      0.69 o 
  -3 -10   6        0.09        0.16      1.11 o 
  -2 -10   6        7.90        7.77      0.79 o 
  -1 -10   6        0.09        0.06      0.51 o 
   0 -10   6        0.98        0.21      0.34 o 
  -6  -9   6        1.92        1.69      0.66 o 
  -5  -9   6        2.59        3.45      0.87 o 
  -4  -9   6        5.75        6.07      1.14 o 
  -3  -9   6        6.03        5.93      0.64 o 
  -2  -9   6        1.24        2.57      0.60 o 
  -1  -9   6        0.03        0.07      0.38 o 
   0  -9   6        0.36        0.20      0.25 o 
   1  -9   6        0.23        2.62      1.02 o 
   2  -9   6        3.68        2.83      0.78 o 
  -6  -8   6        0.06       -0.34      0.34 o 
  -5  -8   6        0.12       -0.16      0.23 o 
  -4  -8   6      112.03      100.62      2.00 o 
  -3  -8   6        1.07        1.14      0.34 o 
  -2  -8   6        2.39        2.30      0.32 o 
  -1  -8   6       31.84       27.85      1.00 o 
   0  -8   6        5.09        4.85      0.55 o 
   1  -8   6        0.12       -0.26      0.26 o 
   2  -8   6        0.43        0.41      0.36 o 
   3  -8   6        1.36        1.53      0.66 o 
  -7  -7   6        0.89        0.87      0.40 o 
  -6  -7   6        4.40        5.19      0.60 o 
  -5  -7   6        2.55        3.19      0.34 o 
  -4  -7   6        0.42        0.46      0.23 o 
  -3  -7   6        9.87        9.57      0.55 o 
  -2  -7   6        0.32        0.35      0.19 o 
  -1  -7   6        3.10        3.24      0.25 o 
   0  -7   6        1.36        1.31      0.24 o 
   1  -7   6        0.93        0.60      0.36 o 
   2  -7   6        0.24        0.36      0.48 o 
   3  -7   6       29.03       28.10      1.21 o 
   4  -7   6        0.00       -0.17      0.31 o 
  -7  -6   6        0.00        0.42      0.34 o 
  -6  -6   6       28.16       29.26      1.23 o 
  -5  -6   6        0.22        0.19      0.27 o 
  -4  -6   6       13.97       14.27      0.62 o 
  -3  -6   6      654.63      722.42      5.53 o 
  -2  -6   6       12.13       12.39      0.47 o 
  -1  -6   6        6.60        7.42      0.35 o 
   0  -6   6        7.72        8.95      0.44 o 
   1  -6   6        5.14        6.32      0.49 o 
   2  -6   6       13.03       14.43      1.93 o 
   3  -6   6        8.23        9.27      1.02 o 
   4  -6   6        2.25        2.01      0.40 o 
   5  -6   6        8.15        9.64      0.79 o 
  -8  -5   6        0.38        0.18      0.48 o 
  -7  -5   6        0.72       -0.48      0.48 o 
  -6  -5   6        6.87        5.90      0.55 o 
  -5  -5   6        1.73        1.55      0.36 o 
  -4  -5   6       32.78       34.77      0.91 o 
  -3  -5   6       73.71       74.98      1.10 o 
  -2  -5   6       23.79       21.56      0.58 o 
  -1  -5   6        9.38        9.04      0.34 o 
   0  -5   6        5.79        5.87      0.33 o 
   1  -5   6       15.48       15.65      0.68 o 
   2  -5   6       43.63       42.79      1.24 o 
   3  -5   6      109.73      116.78      2.31 o 
   4  -5   6        0.12        0.65      0.31 o 
   5  -5   6        4.85        4.73      0.55 o 
   6  -5   6        9.39        9.91      0.79 o 
  -8  -4   6       10.53       11.44      1.26 o 
  -7  -4   6        0.04       -0.48      0.48 o 
  -6  -4   6        4.55        5.42      0.78 o 
  -5  -4   6      132.88      131.91      2.46 o 
  -4  -4   6        4.84        5.17      0.34 o 
  -3  -4   6       11.78       11.59      0.36 o 
  -2  -4   6        1.99        2.34      0.27 o 
  -1  -4   6       77.10       79.79      2.56 o 
   0  -4   6        9.34        8.92      0.35 o 
   1  -4   6       36.55       42.37      1.26 o 
   2  -4   6       14.66       15.68      0.69 o 
   3  -4   6      144.15      146.65      2.52 o 
   4  -4   6       31.68       33.66      1.19 o 
   5  -4   6        0.07        0.24      0.32 o 
   6  -4   6        0.00       -0.09      0.26 o 
   7  -4   6        1.85        1.60      0.39 o 
  -8  -3   6        4.17        4.34      0.96 o 
  -7  -3   6       13.07       26.50      1.87 o 
  -6  -3   6        9.29        9.52      1.02 o 
  -5  -3   6       46.29       43.93      1.07 o 
  -4  -3   6        0.02        0.78      0.23 o 
  -3  -3   6        5.35       14.95      0.47 o 
  -2  -3   6       34.50       52.23      1.01 o 
  -1  -3   6      268.45      264.49      5.09 o 
   0  -3   6      136.46      127.07      1.45 o 
   1  -3   6      268.67      286.62      6.90 o 
   2  -3   6        2.50        5.29      2.59 o 
   3  -3   6        8.80        9.45      0.57 o 
   4  -3   6     1011.02      985.23     10.20 o 
   5  -3   6       11.76       11.40      0.72 o 
   6  -3   6        5.29        4.45      0.51 o 
   7  -3   6        0.96        0.57      0.30 o 
  -8  -2   6        0.03        0.54      0.60 o 
  -7  -2   6       28.06       26.08      1.75 o 
  -6  -2   6        0.70        0.74      0.27 o 
  -5  -2   6        5.88        5.25      0.72 o 
  -4  -2   6        0.50        0.47      0.15 o 
  -3  -2   6       47.20       45.67      0.82 o 
  -2  -2   6      283.38      280.15      2.88 o 
  -1  -2   6        4.89        4.64      1.14 o 
   0  -2   6      304.74      285.87      7.11 o 
   1  -2   6       51.99       53.83      0.91 o 
   2  -2   6       14.57       14.17      0.53 o 
   3  -2   6       17.35       14.93      4.46 o 
   4  -2   6        5.90        5.25      0.78 o 
   5  -2   6       57.46       56.42      1.51 o 
   6  -2   6        2.42        1.89      0.36 o 
   7  -2   6       10.72       11.21      0.77 o 
   8  -2   6        2.36        2.35      0.66 o 
  -8  -1   6        1.10        0.96      0.54 o 
  -7  -1   6       14.88       12.87      0.82 o 
  -6  -1   6       12.65       12.96      0.74 o 
  -5  -1   6       30.99       30.99      1.08 o 
  -4  -1   6        0.14        0.28      0.24 o 
  -3  -1   6       12.17       11.05      0.37 o 
  -2  -1   6      115.57      118.86      1.33 o 
  -1  -1   6      740.11      749.89      7.38 o 
   0  -1   6        1.91        0.97      0.21 o 
   1  -1   6      118.59      109.56      1.44 o 
   2  -1   6     2425.82     2607.56     69.23 o 
   3  -1   6        7.68        7.59      0.45 o 
   4  -1   6        2.64        2.55      0.63 o 
   5  -1   6        4.90        5.37      0.47 o 
   6  -1   6        3.56        3.42      0.45 o 
   7  -1   6        1.79        3.05      0.45 o 
   8  -1   6       24.42       26.62      1.81 o 
  -7   0   6        0.01        0.24      0.30 o 
  -6   0   6        0.54        0.98      0.32 o 
  -5   0   6       43.39       41.33      1.27 o 
  -4   0   6      121.57      118.91      2.09 o 
  -3   0   6       27.31       25.22      0.45 o 
  -2   0   6       34.79       36.11      0.68 o 
  -1   0   6      214.71      206.04      2.54 o 
   0   0   6       51.00       44.51      0.98 o 
   1   0   6       62.19       57.24      0.81 o 
   2   0   6       36.30       34.33      1.72 o 
   3   0   6       47.37       51.36      1.93 o 
   4   0   6       78.41       76.00      1.53 o 
   5   0   6        2.16        1.54      0.30 o 
   6   0   6       94.38       85.34      1.89 o 
   7   0   6       23.09       23.01      0.99 o 
   8   0   6        2.00        3.43      0.72 o 
  -7   1   6        2.48        3.04      0.47 o 
  -6   1   6        6.18        5.86      0.53 o 
  -5   1   6        1.49        1.39      0.29 o 
  -4   1   6       39.59       38.18      1.23 o 
  -3   1   6      430.35      409.95      3.75 o 
  -2   1   6        3.25        2.50      0.15 o 
  -1   1   6       32.05       30.48      0.59 o 
   0   1   6     3397.86     3603.87     25.79 o 
   1   1   6       80.44       71.95      1.32 o 
   2   1   6      125.64      133.68      1.78 o 
   3   1   6       10.29        6.01      0.36 o 
   4   1   6        0.72        0.00      0.17 o 
   5   1   6        4.46        6.04      0.45 o 
   6   1   6       13.14       10.06      1.23 o 
   7   1   6       62.89       59.75      2.59 o 
   8   1   6       26.07       33.13      1.99 o 
   9   1   6        0.83        2.11      0.66 o 
  -7   2   6        0.09       -0.08      0.28 o 
  -6   2   6        0.03       -0.06      0.25 o 
  -5   2   6        5.56        5.30      0.63 o 
  -4   2   6        6.12        5.23      0.45 o 
  -3   2   6       37.23       35.29      0.81 o 
  -2   2   6       25.62       22.63      0.60 o 
  -1   2   6       75.27       74.46      1.10 o 
   0   2   6       52.77       56.09      0.89 o 
   1   2   6       18.24       16.81      0.56 o 
   2   2   6      108.75      112.92      1.63 o 
   3   2   6        2.52        3.49      0.48 o 
   4   2   6      291.52      309.67      3.81 o 
   5   2   6       29.15       25.86      0.89 o 
   6   2   6       14.25       10.20      0.59 o 
   7   2   6       15.72       16.53      0.81 o 
   8   2   6        3.54        2.83      0.66 o 
   9   2   6       40.49       51.68      2.65 o 
  -6   3   6        0.05        0.60      0.34 o 
  -5   3   6       15.39       18.64      0.77 o 
  -4   3   6       50.56       47.50      1.14 o 
  -3   3   6        4.78        4.55      0.36 o 
  -2   3   6     1753.79     1642.10     10.92 o 
  -1   3   6       33.74       29.14      0.60 o 
   0   3   6        2.86        2.51      0.18 o 
   1   3   6       38.90       26.74      0.63 o 
   2   3   6      335.15      337.70      5.72 o 
   3   3   6      112.63      105.28      2.59 o 
   4   3   6      176.37      178.94      3.73 o 
   5   3   6       85.24       88.73      1.79 o 
   6   3   6       43.43       33.57      1.10 o 
   7   3   6       26.15       22.91      0.97 o 
   8   3   6        0.44        0.06      0.42 o 
   9   3   6        8.37        9.58      1.14 o 
  -6   4   6        0.51       -0.30      0.34 o 
  -5   4   6        5.81        7.46      0.70 o 
  -4   4   6       16.72       18.19      0.96 o 
  -3   4   6        5.27        5.19      0.40 o 
  -2   4   6      152.35      146.63      1.71 o 
  -1   4   6       33.44       32.47      0.66 o 
   0   4   6       31.48       31.07      0.69 o 
   1   4   6      110.67      115.24      1.77 o 
   2   4   6       13.67       12.76      0.59 o 
   3   4   6      231.37      220.97      3.04 o 
   4   4   6      282.55      267.26      3.58 o 
   5   4   6       36.52       35.23      1.51 o 
   6   4   6        0.16        0.01      0.21 o 
   7   4   6      253.61      217.54      5.24 o 
   8   4   6        3.79        2.89      0.60 o 
   9   4   6        1.67        0.96      0.48 o 
  -5   5   6        1.54        1.78      0.40 o 
  -4   5   6       45.82       50.39      1.64 o 
  -3   5   6        0.60        0.69      0.48 o 
  -2   5   6       10.91        9.76      0.64 o 
  -1   5   6       11.45        8.90      0.60 o 
   0   5   6       22.40       22.07      0.64 o 
   1   5   6       37.79       40.94      1.05 o 
   2   5   6        8.43        6.22      0.35 o 
   3   5   6       67.55       68.73      2.41 o 
   4   5   6       78.18       78.91      2.35 o 
   5   5   6       38.37       37.07      1.26 o 
   6   5   6       30.55       30.73      1.10 o 
   7   5   6        9.79        8.13      0.96 o 
   8   5   6        8.08        6.75      0.96 o 
   9   5   6        2.55        3.79      0.84 o 
  -4   6   6        9.35       11.44      1.20 o 
  -3   6   6        6.19        5.66      0.78 o 
  -2   6   6       35.29       34.81      1.87 o 
  -1   6   6        0.00        0.18      0.36 o 
   0   6   6        6.43        6.08      0.72 o 
   1   6   6        0.39        1.11      0.33 o 
   2   6   6       24.40       18.33      0.66 o 
   3   6   6       11.32       11.62      0.66 o 
   4   6   6        8.94        9.86      0.66 o 
   5   6   6     1201.99     1199.53     12.20 o 
   6   6   6        7.50        6.62      0.53 o 
   7   6   6        4.64        4.91      0.55 o 
   8   6   6        1.29        0.60      0.48 o 
   9   6   6        1.71        1.81      0.72 o 
  -3   7   6        0.09        0.12      0.42 o 
  -2   7   6        5.35        6.75      0.90 o 
  -1   7   6       24.31       25.96      1.63 o 
   0   7   6        0.06       -0.24      0.42 o 
   1   7   6       30.58       32.04      1.69 o 
   2   7   6        3.97        3.41      0.49 o 
   3   7   6        0.66        0.92      0.27 o 
   4   7   6       33.52       31.01      2.74 o 
   5   7   6       14.40       13.82      0.81 o 
   6   7   6       12.12       12.31      0.77 o 
   7   7   6        4.05        3.13      0.72 o 
   8   7   6        0.66        0.71      0.81 o 
  -2   8   6        5.47        4.52      0.84 o 
  -1   8   6        0.28        0.12      0.36 o 
   0   8   6        2.80        3.01      0.66 o 
   1   8   6        9.90        9.34      1.02 o 
   2   8   6        0.17        0.76      0.26 o 
   3   8   6       73.32       67.12      1.93 o 
   4   8   6        1.74        1.68      0.39 o 
   5   8   6        8.49        9.93      0.74 o 
   6   8   6       20.16       16.92      0.93 o 
   7   8   6        1.63        0.78      0.48 o 
   8   8   6        1.40        1.83      0.49 o 
  -1   9   6        6.85        7.35      1.02 o 
   0   9   6        5.20        5.24      0.84 o 
   1   9   6        5.31        4.70      0.78 o 
   2   9   6       14.57       13.08      0.91 o 
   3   9   6        1.31        1.07      0.57 o 
   4   9   6        0.08        0.29      0.27 o 
   5   9   6        0.25       -0.18      0.34 o 
   6   9   6        5.14        5.66      0.62 o 
   7   9   6        7.82        7.71      1.02 o 
   1  10   6       13.23       14.58      1.45 o 
   2  10   6        2.58        1.89      0.46 o 
   3  10   6        5.15        5.42      1.02 o 
   4  10   6        8.69        8.13      0.75 o 
   5  10   6        0.79        0.54      0.34 o 
   6  10   6        3.41        3.42      0.72 o 
  -3 -10   7        0.31        1.01      0.46 o 
  -2 -10   7        2.86        2.83      0.54 o 
  -5  -9   7        0.00        0.06      0.54 o 
  -4  -9   7       20.90       20.63      1.15 o 
  -3  -9   7        6.84        6.41      0.68 o 
  -2  -9   7        0.43        0.39      0.26 o 
  -1  -9   7        0.66        0.51      0.27 o 
   0  -9   7        0.26        0.47      0.36 o 
   1  -9   7        2.19        0.54      0.54 o 
  -6  -8   7        3.12        3.02      0.69 o 
  -5  -8   7        4.09        3.35      1.02 o 
  -4  -8   7       16.77       15.32      0.80 o 
  -3  -8   7       69.47       60.81      1.46 o 
  -2  -8   7        2.52        2.54      0.36 o 
  -1  -8   7        2.28        1.77      0.30 o 
   0  -8   7        3.20        3.79      0.72 o 
   1  -8   7        1.09        0.54      0.42 o 
   2  -8   7       15.98       13.79      1.39 o 
   3  -8   7        7.69        6.32      1.02 o 
  -7  -7   7        0.65        0.51      0.30 o 
  -6  -7   7        3.97        3.59      0.47 o 
  -5  -7   7        3.93        3.40      0.49 o 
  -4  -7   7        0.01        0.35      0.24 o 
  -3  -7   7        2.00        2.25      0.32 o 
  -2  -7   7        0.71        0.67      0.27 o 
  -1  -7   7        0.08        0.30      0.21 o 
   0  -7   7        7.79        8.31      0.90 o 
   1  -7   7        2.88        4.46      0.72 o 
   2  -7   7       32.81       34.87      1.99 o 
   3  -7   7        2.69        2.67      0.46 o 
   4  -7   7        0.79        0.86      0.30 o 
  -7  -6   7        0.44        0.12      0.54 o 
  -6  -6   7        2.97        2.72      0.46 o 
  -5  -6   7       16.75       15.62      0.87 o 
  -4  -6   7        0.55        0.58      0.39 o 
  -3  -6   7        0.02        0.06      0.21 o 
  -2  -6   7       11.64       10.98      0.45 o 
  -1  -6   7        2.03        1.77      0.32 o 
   0  -6   7       11.01       11.02      0.96 o 
   1  -6   7        3.81        4.23      0.42 o 
   2  -6   7        1.23        0.63      0.42 o 
   3  -6   7      309.90      313.11      4.52 o 
   4  -6   7        0.72        0.57      0.33 o 
   5  -6   7        0.09        0.45      0.45 o 
  -7  -5   7        0.21        0.18      0.48 o 
  -6  -5   7        7.54        6.43      0.57 o 
  -5  -5   7        4.65        4.06      0.49 o 
  -4  -5   7        2.07        2.08      0.72 o 
  -3  -5   7       17.88       19.19      0.89 o 
  -2  -5   7       62.67       57.20      1.38 o 
  -1  -5   7        4.09        4.28      0.96 o 
   0  -5   7       17.51       18.50      0.81 o 
   1  -5   7        0.91        1.51      0.33 o 
   2  -5   7        2.64        2.22      0.31 o 
   3  -5   7       18.70       18.93      0.90 o 
   4  -5   7      151.15      148.87      4.04 o 
   5  -5   7        2.75        3.32      0.49 o 
   6  -5   7        1.56        0.54      0.34 o 
  -7  -4   7        0.06        1.57      0.60 o 
  -6  -4   7        0.74        0.84      0.42 o 
  -5  -4   7        6.57        7.05      0.58 o 
  -4  -4   7        0.90        1.39      0.38 o 
  -3  -4   7        7.98        9.23      0.42 o 
  -2  -4   7       30.39       39.98      3.91 o 
  -1  -4   7        1.19        1.11      0.21 o 
   0  -4   7       42.68       42.05      1.43 o 
   1  -4   7      130.87      132.17      2.89 o 
   2  -4   7        0.00       10.25      6.29 o 
   3  -4   7        6.91        8.82      1.57 o 
   4  -4   7      105.23      100.73      2.16 o 
   5  -4   7        0.00        0.39      0.29 o 
   6  -4   7        0.42        0.53      0.51 o 
   7  -4   7        0.52        0.89      0.36 o 
  -7  -3   7        5.47        6.50      0.96 o 
  -6  -3   7        0.62        1.20      0.42 o 
  -5  -3   7        8.76        9.09      1.02 o 
  -4  -3   7       15.21       16.20      0.75 o 
  -3  -3   7       25.98       26.45      0.66 o 
  -2  -3   7       15.75       14.50      0.87 o 
  -1  -3   7        4.06        3.97      0.48 o 
   0  -3   7       43.18       48.55      1.72 o 
   1  -3   7       62.40       63.21      1.15 o 
   2  -3   7      164.92      172.62      2.47 o 
   3  -3   7        0.23        0.89      0.27 o 
   4  -3   7        0.70        1.61      0.45 o 
   5  -3   7        3.42        4.15      0.46 o 
   6  -3   7       37.47       39.55      1.45 o 
   7  -3   7        7.84        7.15      0.84 o 
  -7  -2   7        0.00        0.54      0.54 o 
  -6  -2   7        8.25        8.85      1.02 o 
  -5  -2   7       14.99       15.54      1.26 o 
  -4  -2   7       40.36       38.35      1.07 o 
  -3  -2   7        6.52        6.09      0.32 o 
  -2  -2   7      132.89      134.82      2.11 o 
  -1  -2   7       84.73       85.99      2.62 o 
   0  -2   7        1.75        1.43      0.26 o 
   1  -2   7      189.84      193.38      2.13 o 
   2  -2   7        1.15        0.50      0.16 o 
   3  -2   7        4.88        5.00      0.39 o 
   4  -2   7       27.98       26.06      0.95 o 
   5  -2   7       39.60       41.23      1.29 o 
   6  -2   7        0.28        0.74      0.30 o 
   7  -2   7        6.11        6.96      0.64 o 
   8  -2   7        0.81        1.08      0.60 o 
  -7  -1   7        6.49        5.84      0.90 o 
  -6  -1   7        4.01        3.13      0.66 o 
  -5  -1   7       20.15       18.25      1.26 o 
  -4  -1   7        7.00        6.25      0.45 o 
  -3  -1   7       11.01       13.07      0.36 o 
  -2  -1   7       60.37       60.24      1.39 o 
  -1  -1   7       14.58       13.64      0.55 o 
   0  -1   7       12.35       17.83      0.66 o 
   1  -1   7        0.59        1.12      0.11 o 
   2  -1   7        5.53        6.25      0.36 o 
   3  -1   7        0.00        0.21      0.15 o 
   4  -1   7       36.06       37.97      1.10 o 
   5  -1   7        0.06        0.20      0.23 o 
   6  -1   7       14.83       13.88      0.79 o 
   7  -1   7       25.04       27.25      1.17 o 
   8  -1   7       52.64       60.35      2.77 o 
  -7   0   7        4.04        3.31      0.72 o 
  -6   0   7       23.57       21.56      1.51 o 
  -5   0   7        3.27        2.92      0.36 o 
  -4   0   7       90.39       89.52      2.26 o 
  -3   0   7       96.28       89.09      1.47 o 
  -2   0   7       28.96       26.74      0.58 o 
  -1   0   7        1.54        0.46      0.10 o 
   0   0   7        1.76        1.91      0.26 o 
   1   0   7       30.80       29.98      0.91 o 
   2   0   7        4.79        4.58      0.51 o 
   3   0   7       47.71       42.06      1.03 o 
   4   0   7       29.19       25.34      1.51 o 
   5   0   7       23.58       21.21      0.85 o 
   6   0   7       22.71       22.57      0.96 o 
   7   0   7        4.09        4.14      0.46 o 
   8   0   7        4.18        3.43      0.78 o 
  -7   1   7        0.24        0.54      0.48 o 
  -6   1   7        1.29        1.38      0.34 o 
  -5   1   7       16.14       16.86      0.83 o 
  -4   1   7      160.74      157.01      2.64 o 
  -3   1   7       40.10       37.72      0.81 o 
  -2   1   7       96.97       96.01      1.32 o 
  -1   1   7      118.75      133.27      2.71 o 
   0   1   7       31.35       34.38      0.90 o 
   1   1   7       17.74       21.59      0.72 o 
   2   1   7      107.91       98.80      3.34 o 
   3   1   7       99.82      107.65      1.80 o 
   4   1   7       33.16       30.03      1.57 o 
   5   1   7       35.85       40.05      2.08 o 
   6   1   7       85.90       72.11      1.72 o 
   7   1   7        2.84        3.06      0.42 o 
   8   1   7        2.06        3.01      0.66 o 
   9   1   7        6.83       10.24      1.26 o 
  -6   2   7        2.87        3.71      0.39 o 
  -5   2   7       11.58       11.51      0.72 o 
  -4   2   7       22.06       21.78      1.84 o 
  -3   2   7      647.43      622.88      5.46 o 
  -2   2   7       58.32       58.30      1.63 o 
  -1   2   7       25.93       25.19      0.63 o 
   0   2   7       78.10       86.73      1.21 o 
   1   2   7       87.72       97.12      1.33 o 
   2   2   7       88.10       86.62      1.43 o 
   3   2   7        2.03        1.39      0.36 o 
   4   2   7      215.75      210.03      2.98 o 
   5   2   7       27.47       21.73      0.87 o 
   6   2   7        0.58        0.93      0.30 o 
   7   2   7       27.45       21.61      1.00 o 
   8   2   7        0.40        0.72      0.48 o 
   9   2   7        0.28        0.48      0.54 o 
  -6   3   7        0.84        0.96      0.38 o 
  -5   3   7        1.05        1.51      0.28 o 
  -4   3   7       79.86       81.24      1.58 o 
  -3   3   7      145.37      152.76      1.82 o 
  -2   3   7      138.09      131.75      1.58 o 
  -1   3   7        0.19        0.40      0.16 o 
   0   3   7       75.87       85.37      1.29 o 
   1   3   7       40.85       48.81      0.93 o 
   2   3   7        0.07        0.36      0.30 o 
   3   3   7       85.81       80.16      2.35 o 
   4   3   7      139.79      135.15      3.25 o 
   5   3   7        1.70        1.83      0.36 o 
   6   3   7       12.56       13.33      0.72 o 
   7   3   7       24.23       21.32      0.95 o 
   8   3   7        0.61       -0.12      0.36 o 
   9   3   7        5.98        6.69      1.02 o 
  -5   4   7       37.28       45.84      1.64 o 
  -4   4   7        4.19        3.59      0.81 o 
  -3   4   7       24.84       23.14      0.81 o 
  -2   4   7      121.36      117.79      1.54 o 
  -1   4   7        2.95        3.73      0.31 o 
   0   4   7       50.95       53.52      0.92 o 
   1   4   7        0.37        0.15      0.16 o 
   2   4   7       88.25       83.72      2.47 o 
   3   4   7      418.16      389.85      6.81 o 
   4   4   7       23.38       25.24      1.33 o 
   5   4   7       76.30       70.53      2.35 o 
   6   4   7       62.93       54.17      1.49 o 
   7   4   7       17.27       17.01      0.88 o 
   8   4   7        0.00        0.42      0.48 o 
   9   4   7        1.85        1.08      0.48 o 
  -5   5   7        0.27        0.06      0.32 o 
  -4   5   7        9.38       11.22      0.81 o 
  -3   5   7        3.90        3.61      0.36 o 
  -2   5   7       86.33       84.87      1.62 o 
  -1   5   7      135.23      132.07      2.01 o 
   0   5   7       14.04       14.27      0.60 o 
   1   5   7      120.62      114.95      2.19 o 
   2   5   7       52.75       48.61      4.61 o 
   3   5   7       57.97       56.84      1.42 o 
   4   5   7      238.09      231.37      3.43 o 
   5   5   7        4.46        6.32      0.72 o 
   6   5   7        2.24        2.47      0.48 o 
   7   5   7        2.38        1.94      0.38 o 
   8   5   7        3.77        3.19      0.78 o 
   9   5   7        0.03        0.90      0.48 o 
  -4   6   7       25.93       28.52      1.34 o 
  -3   6   7        2.74        3.35      0.47 o 
  -2   6   7       31.14       30.91      1.24 o 
  -1   6   7        2.59        4.00      0.46 o 
   0   6   7       16.46       14.71      0.83 o 
   1   6   7       53.07       42.13      1.20 o 
   2   6   7        2.68        2.07      0.27 o 
   3   6   7       50.10       46.40      1.72 o 
   4   6   7      384.33      378.43      4.94 o 
   5   6   7       56.83       59.21      2.05 o 
   6   6   7        6.63        6.83      0.57 o 
   7   6   7        2.44        2.32      0.42 o 
   8   6   7        0.07        0.42      0.48 o 
  -3   7   7        0.37       -0.04      0.32 o 
  -2   7   7        4.95        4.88      0.57 o 
  -1   7   7       26.73       26.33      2.71 o 
   0   7   7        0.66        0.50      0.32 o 
   1   7   7        0.13        0.84      0.36 o 
   2   7   7       97.49       91.65      1.65 o 
   3   7   7        7.26        7.25      0.56 o 
   4   7   7        3.07        3.23      0.45 o 
   5   7   7       23.12       20.26      1.08 o 
   6   7   7        3.52        4.03      0.51 o 
   7   7   7        0.23        0.18      0.30 o 
   8   7   7        0.18        0.84      0.60 o 
  -2   8   7       17.74       18.33      1.09 o 
  -1   8   7       13.97       16.53      1.00 o 
   0   8   7        0.22        0.69      0.34 o 
   1   8   7        3.12        3.75      0.72 o 
   2   8   7       34.95       30.91      1.30 o 
   3   8   7        8.27        6.43      0.84 o 
   4   8   7        1.91        2.30      0.42 o 
   5   8   7        9.97       10.93      1.11 o 
   6   8   7       33.75       34.21      1.34 o 
   7   8   7        1.63        1.69      0.60 o 
   8   8   7       12.10       13.00      0.99 o 
   0   9   7       41.66       48.97      2.41 o 
   1   9   7        2.65        3.47      0.51 o 
   2   9   7        0.49        0.39      0.34 o 
   3   9   7       11.29        8.42      1.66 o 
   4   9   7        0.20        1.17      0.39 o 
   5   9   7        2.41        2.24      0.60 o 
   6   9   7        0.86        1.60      0.43 o 
   7   9   7        6.35        6.99      1.02 o 
   2  10   7        3.88        3.50      0.87 o 
   3  10   7        0.10        0.66      0.60 o 
   4  10   7        4.36        2.64      0.51 o 
   5  10   7        0.99        0.81      0.38 o 
  -4  -9   8        1.33        3.43      0.84 o 
  -3  -9   8        0.02        0.06      0.54 o 
  -2  -9   8        0.16        0.42      0.54 o 
  -1  -9   8        0.07        0.60      0.93 o 
   0  -9   8        0.04        0.03      0.34 o 
   1  -9   8        0.12        0.12      0.48 o 
  -5  -8   8        3.08        3.41      0.52 o 
  -4  -8   8       87.13       91.08      4.19 o 
  -3  -8   8        4.57        4.51      0.57 o 
  -2  -8   8        2.36        2.72      0.48 o 
  -1  -8   8        1.10        0.92      0.63 o 
   0  -8   8        0.17        1.20      0.54 o 
   1  -8   8        6.13        6.26      0.90 o 
   2  -8   8        0.20        0.60      0.66 o 
   3  -8   8        6.16        5.72      0.96 o 
  -6  -7   8        0.22        0.02      0.27 o 
  -5  -7   8        2.13        2.27      0.43 o 
  -4  -7   8       16.51       15.02      0.87 o 
  -3  -7   8        7.73        7.41      1.23 o 
  -2  -7   8        2.62        2.72      0.33 o 
  -1  -7   8        0.04       -0.03      0.23 o 
   0  -7   8        2.63        2.35      0.54 o 
   1  -7   8        3.69        3.79      0.66 o 
   2  -7   8       49.15       52.46      2.47 o 
   3  -7   8        0.05        1.87      0.66 o 
   4  -7   8        4.43        4.94      1.02 o 
  -7  -6   8        0.78       -0.54      0.54 o 
  -6  -6   8       21.03       19.21      1.04 o 
  -5  -6   8        0.19       -0.14      0.54 o 
  -4  -6   8        1.08        0.96      0.48 o 
  -3  -6   8        5.90        5.08      0.53 o 
  -2  -6   8       10.36        9.89      0.53 o 
  -1  -6   8        0.26        0.12      0.21 o 
   0  -6   8        0.94        0.60      0.36 o 
   1  -6   8        7.62        7.47      0.90 o 
   2  -6   8       34.39       36.20      1.99 o 
   3  -6   8        7.30        8.25      1.02 o 
   4  -6   8        0.86        0.84      0.54 o 
   5  -6   8        0.02       -0.18      0.42 o 
  -7  -5   8        2.23        1.87      0.66 o 
  -6  -5   8       13.14       13.37      1.26 o 
  -5  -5   8        0.32       -0.01      0.25 o 
  -4  -5   8        6.05        6.51      0.81 o 
  -3  -5   8        0.74        1.84      0.46 o 
  -2  -5   8       43.01       45.65      1.29 o 
  -1  -5   8       10.95        9.67      0.75 o 
   0  -5   8      100.25      103.89      4.10 o 
   1  -5   8        0.63        1.45      0.42 o 
   2  -5   8        3.93        4.28      0.72 o 
   3  -5   8      271.90      270.67      3.97 o 
   4  -5   8       11.58       11.25      0.74 o 
   5  -5   8        3.16        3.02      0.51 o 
   6  -5   8        0.60        0.15      0.75 o 
  -7  -4   8        0.00        0.00      0.54 o 
  -6  -4   8        3.38        2.59      0.66 o 
  -5  -4   8        2.12        2.35      0.60 o 
  -4  -4   8        6.29        7.38      0.55 o 
  -3  -4   8       29.32       31.18      1.10 o 
  -2  -4   8        4.75        3.97      0.35 o 
  -1  -4   8       24.99       21.93      0.85 o 
   0  -4   8        9.54        9.66      0.57 o 
   1  -4   8        1.44        0.84      0.36 o 
   2  -4   8        0.13        0.28      0.16 o 
   3  -4   8        1.02        1.52      0.32 o 
   4  -4   8       32.94       33.40      1.20 o 
   5  -4   8        0.01        0.27      0.30 o 
   6  -4   8        7.12        7.30      0.64 o 
  -7  -3   8        4.83        4.94      0.84 o 
  -6  -3   8        1.66        1.45      0.48 o 
  -5  -3   8        1.37        1.57      0.54 o 
  -4  -3   8        3.90        4.77      0.43 o 
  -3  -3   8       10.62       10.46      0.63 o 
  -2  -3   8      244.70      249.02      3.39 o 
  -1  -3   8        1.24        0.97      0.23 o 
   0  -3   8       30.81       29.97      0.98 o 
   1  -3   8      564.88      563.25      9.03 o 
   2  -3   8        0.69        0.72      0.17 o 
   3  -3   8        0.26        0.24      0.20 o 
   4  -3   8        2.79        3.29      0.39 o 
   5  -3   8        0.00        0.12      0.25 o 
   6  -3   8        1.46        2.23      0.43 o 
   7  -3   8       14.06       14.57      0.94 o 
  -7  -2   8        0.07       -0.30      0.48 o 
  -6  -2   8       21.50       22.53      1.63 o 
  -5  -2   8       37.83       35.71      1.93 o 
  -4  -2   8       25.39       25.72      1.51 o 
  -3  -2   8        0.07        0.34      0.15 o 
  -2  -2   8       29.60       28.82      0.94 o 
  -1  -2   8       20.91       19.74      0.79 o 
   0  -2   8       40.49       35.90      3.31 o 
   1  -2   8        0.36        0.66      0.26 o 
   2  -2   8       46.63       49.99      3.64 o 
   3  -2   8        9.66        9.94      0.55 o 
   4  -2   8        0.10        0.00      0.20 o 
   5  -2   8       48.73       42.58      2.47 o 
   6  -2   8       12.89       13.34      0.79 o 
   7  -2   8        4.25        5.55      0.60 o 
  -7  -1   8        2.54        1.63      0.60 o 
  -6  -1   8        0.01       -0.12      0.36 o 
  -5  -1   8       12.30       12.71      1.14 o 
  -4  -1   8      321.26      324.39      6.50 o 
  -3  -1   8        0.74        0.83      0.20 o 
  -2  -1   8        4.22        3.94      0.75 o 
  -1  -1   8      820.70      862.65      8.68 o 
   0  -1   8       22.91       22.44      0.81 o 
   1  -1   8       63.94       62.54      1.06 o 
   2  -1   8       37.68       34.89      0.85 o 
   3  -1   8       18.63       16.02      0.65 o 
   4  -1   8        0.00        0.02      0.20 o 
   5  -1   8        1.47        0.46      0.25 o 
   6  -1   8       35.39       34.49      1.24 o 
   7  -1   8       22.44       26.34      1.17 o 
   8  -1   8        0.01        0.06      0.36 o 
  -7   0   8        0.53        1.08      0.60 o 
  -6   0   8        7.89        8.97      1.08 o 
  -5   0   8        2.34        2.29      0.60 o 
  -4   0   8       29.67       29.51      1.63 o 
  -3   0   8       26.54       24.19      0.82 o 
  -2   0   8       25.59       25.34      0.84 o 
  -1   0   8       92.82       97.14      1.20 o 
   0   0   8        7.91        8.69      0.49 o 
   1   0   8       23.51       24.42      0.72 o 
   2   0   8        6.84        7.89      0.40 o 
   3   0   8      215.06      225.63      3.02 o 
   4   0   8       35.01       31.12      3.88 o 
   5   0   8       44.87       32.31      3.58 o 
   6   0   8        9.28        9.79      0.81 o 
   7   0   8        1.72        0.95      0.32 o 
   8   0   8       52.04       63.78      2.77 o 
  -6   1   8       17.92       18.37      1.51 o 
  -5   1   8       18.61       17.29      1.26 o 
  -4   1   8        1.06        1.87      0.54 o 
  -3   1   8      829.11      812.47      6.76 o 
  -2   1   8       19.85       19.47      0.55 o 
  -1   1   8        3.37        3.93      0.28 o 
   0   1   8       18.97       17.26      0.68 o 
   1   1   8      286.94      290.86      3.68 o 
   2   1   8       83.08       79.72      2.77 o 
   3   1   8       87.46       85.91      1.60 o 
   4   1   8       78.13       83.41      1.81 o 
   5   1   8       79.27       62.57      1.53 o 
   6   1   8       30.45       23.91      1.04 o 
   7   1   8        0.11        0.35      0.22 o 
   8   1   8        5.78        5.78      0.84 o 
  -6   2   8        5.19        5.54      0.62 o 
  -5   2   8       11.16       10.78      1.08 o 
  -4   2   8        3.68        3.77      0.60 o 
  -3   2   8      166.61      158.36      2.06 o 
  -2   2   8       21.28       21.76      0.64 o 
  -1   2   8       43.37       43.54      0.87 o 
   0   2   8       56.60       60.07      1.02 o 
   1   2   8        1.56        1.80      0.19 o 
   2   2   8      319.90      314.59      3.71 o 
   3   2   8      661.47      646.72      9.94 o 
   4   2   8       37.48       37.93      1.10 o 
   5   2   8        2.59        2.52      0.33 o 
   6   2   8      322.93      273.36      6.17 o 
   7   2   8        3.24        3.20      0.45 o 
   8   2   8        2.47        1.14      0.48 o 
   9   2   8        0.35        0.00      0.48 o 
  -5   3   8       29.44       31.26      1.29 o 
  -4   3   8        4.18        5.11      0.45 o 
  -3   3   8        5.88        5.77      0.47 o 
  -2   3   8        0.78        0.45      0.15 o 
  -1   3   8        5.72        6.13      0.32 o 
   0   3   8       19.60       21.90      0.54 o 
   1   3   8       14.85        9.83      0.53 o 
   2   3   8       66.28       68.00      1.51 o 
   3   3   8      169.29      161.53      3.73 o 
   4   3   8       15.57       15.78      1.02 o 
   5   3   8       18.52       17.65      0.81 o 
   6   3   8        1.61        0.78      0.26 o 
   7   3   8       13.19       10.87      0.74 o 
   8   3   8        0.07       -0.18      0.42 o 
   9   3   8        5.73        7.53      1.08 o 
  -5   4   8       11.75       11.23      0.84 o 
  -4   4   8        3.82        3.16      0.47 o 
  -3   4   8       32.73       31.72      0.96 o 
  -2   4   8        0.33        0.62      0.20 o 
  -1   4   8        7.88        7.47      0.35 o 
   0   4   8        0.29        0.25      0.15 o 
   1   4   8       44.00       27.14      0.76 o 
   2   4   8       12.93       11.62      0.90 o 
   3   4   8       12.13        9.15      0.78 o 
   4   4   8     2184.14     2167.47     28.79 o 
   5   4   8        0.45        0.54      0.36 o 
   6   4   8        3.24        3.24      0.43 o 
   7   4   8        0.67        1.20      0.34 o 
   8   4   8        6.04        5.84      0.90 o 
   9   4   8        7.55        8.85      1.14 o 
  -4   5   8        2.27        3.07      0.46 o 
  -3   5   8        0.02        0.36      0.24 o 
  -2   5   8       30.93       29.46      0.98 o 
  -1   5   8        0.65        0.76      0.24 o 
   0   5   8       33.30       36.93      0.98 o 
   1   5   8       19.25       17.53      0.83 o 
   2   5   8        0.08       -0.36      0.42 o 
   3   5   8       31.05       28.91      1.51 o 
   4   5   8        1.59        1.99      0.54 o 
   5   5   8       32.52       33.37      1.69 o 
   6   5   8        8.23        8.79      0.84 o 
   7   5   8        0.03        0.15      0.23 o 
   8   5   8        1.84        1.87      0.60 o 
  -3   6   8        8.18        7.34      0.54 o 
  -2   6   8        2.46        3.11      0.38 o 
  -1   6   8       10.47       12.76      0.79 o 
   0   6   8       25.12       20.83      1.51 o 
   1   6   8        3.21        3.29      0.45 o 
   2   6   8      163.12      130.15      3.67 o 
   3   6   8        2.60        2.47      0.60 o 
   4   6   8       25.78       26.50      1.57 o 
   5   6   8        1.76        0.60      0.42 o 
   6   6   8        6.84        5.66      0.78 o 
   7   6   8        6.63        6.79      0.63 o 
   8   6   8        4.89        5.24      0.90 o 
  -2   7   8       18.85       19.18      1.04 o 
  -1   7   8        3.69        3.68      0.53 o 
   0   7   8        6.43        3.11      0.48 o 
   1   7   8       31.92       28.94      1.23 o 
   2   7   8        6.38        4.88      0.84 o 
   3   7   8        0.09        0.22      0.66 o 
   4   7   8        6.59        6.65      0.60 o 
   5   7   8        1.93        2.40      0.57 o 
   6   7   8       16.71       17.29      1.33 o 
   7   7   8        1.08        0.60      0.42 o 
   8   7   8        8.61       10.12      1.20 o 
  -1   8   8        4.48        4.29      0.60 o 
   0   8   8       33.55       36.07      1.75 o 
   1   8   8        1.69        1.11      0.36 o 
   2   8   8       11.02       10.70      0.87 o 
   3   8   8       15.78       13.28      0.80 o 
   4   8   8        1.00        1.08      0.32 o 
   5   8   8       10.01       11.40      0.84 o 
   6   8   8        5.70        5.38      0.60 o 
   7   8   8       21.08       22.10      1.57 o 
   0   9   8        0.13        0.27      0.45 o 
   1   9   8        2.24        1.82      0.43 o 
   2   9   8       10.02       11.72      0.89 o 
   3   9   8        4.72        6.14      0.96 o 
   4   9   8        0.00        0.40      0.32 o 
   5   9   8        0.35        0.36      0.51 o 
   6   9   8        5.87        6.55      0.93 o 
  -3  -9   9        0.01        0.18      0.48 o 
  -2  -9   9        0.02       -0.30      0.54 o 
  -1  -9   9        1.37        2.07      0.51 o 
   0  -9   9        0.78        1.36      0.51 o 
  -5  -8   9        0.29       -0.28      0.36 o 
  -4  -8   9        0.00        0.89      0.39 o 
  -3  -8   9        2.86        2.04      0.48 o 
  -2  -8   9        0.19       -0.30      0.30 o 
  -1  -8   9        4.37        4.69      0.57 o 
   0  -8   9        0.54        0.24      0.42 o 
   1  -8   9        0.98        1.39      0.60 o 
   2  -8   9       85.23       85.94      3.55 o 
  -5  -7   9        0.57        0.61      0.32 o 
  -4  -7   9        4.76        4.55      0.55 o 
  -3  -7   9        9.89        8.25      0.68 o 
  -2  -7   9        0.63       -0.17      0.26 o 
  -1  -7   9        4.44        4.86      0.51 o 
   0  -7   9        4.39        3.91      0.72 o 
   1  -7   9        0.67        0.96      0.48 o 
   2  -7   9       12.17       12.05      1.26 o 
   3  -7   9       40.17       39.99      2.29 o 
  -6  -6   9        1.25        1.08      0.66 o 
  -5  -6   9        0.08        0.59      0.32 o 
  -4  -6   9        0.26        1.11      0.36 o 
  -3  -6   9       12.96       15.03      1.78 o 
  -2  -6   9        0.14        0.83      0.31 o 
  -1  -6   9        2.63        2.48      0.38 o 
   0  -6   9       37.45       38.49      1.93 o 
   1  -6   9        0.68        4.16      0.78 o 
   2  -6   9        3.32        4.16      0.78 o 
   3  -6   9       19.78       18.43      1.51 o 
   4  -6   9        0.01        0.66      0.54 o 
  -6  -5   9        6.04        6.81      1.02 o 
  -5  -5   9        4.33        3.73      0.78 o 
  -4  -5   9        4.75        3.82      0.47 o 
  -3  -5   9        8.55        6.70      0.81 o 
  -2  -5   9        4.75        4.64      0.45 o 
  -1  -5   9        8.05        9.25      0.60 o 
   0  -5   9       14.28       14.72      1.96 o 
   1  -5   9       41.61       38.91      1.93 o 
   2  -5   9        0.34        1.20      0.54 o 
   3  -5   9        3.40        3.91      0.72 o 
   4  -5   9        1.40        1.26      0.48 o 
   5  -5   9        9.04        9.03      1.14 o 
  -6  -4   9        0.35        0.84      0.54 o 
  -5  -4   9       19.45       20.66      1.57 o 
  -4  -4   9        1.81        1.84      0.35 o 
  -3  -4   9       15.18       14.15      0.78 o 
  -2  -4   9       18.95       19.78      0.84 o 
  -1  -4   9        0.03       -0.15      0.19 o 
   0  -4   9        9.77        9.39      0.59 o 
   1  -4   9        0.13        0.24      0.30 o 
   2  -4   9        3.10        2.71      0.60 o 
   3  -4   9       11.18       12.65      1.14 o 
   4  -4   9       22.50       22.16      1.63 o 
   5  -4   9        0.29        0.66      0.54 o 
   6  -4   9        3.04        3.02      0.46 o 
  -7  -3   9        0.82        1.26      0.66 o 
  -6  -3   9        0.57       -0.06      0.48 o 
  -5  -3   9       13.79       14.15      1.26 o 
  -4  -3   9        2.66        2.17      0.54 o 
  -3  -3   9       12.66       10.31      0.65 o 
  -2  -3   9       13.05       14.07      0.69 o 
  -1  -3   9       13.67       13.43      1.08 o 
   0  -3   9        1.40        1.20      0.54 o 
   1  -3   9        1.35        1.45      0.54 o 
   2  -3   9        0.89        1.63      0.54 o 
   3  -3   9        3.46        2.77      0.66 o 
   4  -3   9        1.87        1.93      0.33 o 
   5  -3   9        7.43        7.46      0.78 o 
   6  -3   9       11.57       12.43      0.82 o 
   7  -3   9       43.44       49.93      1.74 o 
  -7  -2   9        4.11        5.72      0.96 o 
  -6  -2   9        0.00        1.45      0.60 o 
  -5  -2   9       48.05       50.11      2.35 o 
  -4  -2   9       33.81       30.90      1.75 o 
  -3  -2   9        6.86        6.10      0.45 o 
  -2  -2   9        0.02        0.40      0.21 o 
  -1  -2   9        8.78        9.68      3.07 o 
   0  -2   9        5.24        5.51      0.47 o 
   1  -2   9        0.07       -0.04      0.23 o 
   2  -2   9        0.00        0.12      0.36 o 
   3  -2   9       22.26       20.44      1.08 o 
   4  -2   9       13.03       12.41      0.68 o 
   5  -2   9        1.76        1.14      0.27 o 
   6  -2   9        1.80        1.48      0.39 o 
   7  -2   9        0.97        1.68      0.40 o 
  -6  -1   9        0.11        0.54      0.42 o 
  -5  -1   9       45.14       48.36      2.35 o 
  -4  -1   9       24.75       24.63      1.57 o 
  -3  -1   9       46.03       48.96      2.11 o 
  -2  -1   9       12.81       13.27      0.65 o 
  -1  -1   9        4.06        4.40      0.42 o 
   0  -1   9       29.79       28.77      1.00 o 
   1  -1   9       28.73       28.49      1.87 o 
   2  -1   9       63.01       67.09      2.23 o 
   3  -1   9       11.25       10.84      0.57 o 
   4  -1   9       27.18       23.98      2.26 o 
   5  -1   9      114.09       99.46      2.09 o 
   6  -1   9        1.17        0.69      0.36 o 
   7  -1   9        2.85        3.24      0.47 o 
   8  -1   9        5.08        6.62      0.84 o 
  -6   0   9        6.93        7.77      1.08 o 
  -5   0   9        7.72        8.43      1.02 o 
  -4   0   9      205.72      198.99      4.82 o 
  -3   0   9       42.88       47.10      1.99 o 
  -2   0   9        4.90        4.56      0.38 o 
  -1   0   9       25.54       26.64      1.60 o 
   0   0   9       18.90       21.26      0.81 o 
   1   0   9       21.48       20.86      1.51 o 
   2   0   9       19.72       18.00      0.61 o 
   3   0   9       54.70       58.50      2.41 o 
   4   0   9       20.99       17.66      0.75 o 
   5   0   9        0.21       -0.10      0.23 o 
   6   0   9       34.53       28.39      1.13 o 
   7   0   9        0.06       -0.12      0.45 o 
   8   0   9        0.09        0.06      0.30 o 
  -6   1   9        0.11        0.66      0.54 o 
  -5   1   9       40.27       43.54      2.11 o 
  -4   1   9       13.61       14.45      1.14 o 
  -3   1   9       60.42       60.36      2.11 o 
  -2   1   9        1.21        0.75      0.24 o 
  -1   1   9       12.74       14.36      0.68 o 
   0   1   9       12.95       17.72      0.87 o 
   1   1   9        0.86        0.64      0.33 o 
   2   1   9        2.48        3.21      0.30 o 
   3   1   9      249.14      237.04      3.19 o 
   4   1   9        0.98        0.68      0.21 o 
   5   1   9       23.61       24.48      1.84 o 
   6   1   9       16.05       13.04      0.79 o 
   7   1   9        2.62        2.11      0.47 o 
   8   1   9        3.06        3.73      0.54 o 
  -5   2   9        0.51        0.18      0.42 o 
  -4   2   9       16.80       15.84      1.20 o 
  -3   2   9       48.70       45.28      1.72 o 
  -2   2   9       11.42       12.70      1.05 o 
  -1   2   9       59.76       61.33      1.09 o 
   0   2   9        0.25        0.57      0.14 o 
   1   2   9       47.02       49.03      1.00 o 
   2   2   9      476.31      460.80      6.35 o 
   3   2   9       51.00       55.65      2.05 o 
   4   2   9      167.23      156.52      2.57 o 
   5   2   9       30.57       26.05      0.98 o 
   6   2   9        7.07        7.25      0.57 o 
   7   2   9        0.60        1.48      0.39 o 
   8   2   9        1.92        0.66      0.42 o 
  -5   3   9        4.54        5.78      0.90 o 
  -4   3   9        5.10        6.20      0.96 o 
  -3   3   9       53.94       55.89      1.25 o 
  -2   3   9       90.61       89.18      1.65 o 
  -1   3   9        9.32        9.89      0.42 o 
   0   3   9       64.81       70.85      1.08 o 
   1   3   9       65.12       61.37      1.44 o 
   2   3   9       65.82       61.39      1.51 o 
   3   3   9      269.20      260.91      5.30 o 
   4   3   9        4.98        3.85      0.60 o 
   5   3   9        0.22        0.24      0.23 o 
   6   3   9        5.03        3.96      0.51 o 
   7   3   9       15.01       12.55      0.79 o 
   8   3   9        0.19       -0.24      0.42 o 
  -4   4   9       13.39       14.21      1.39 o 
  -3   4   9        9.65       10.54      0.58 o 
  -2   4   9        0.86        1.58      0.25 o 
  -1   4   9        8.48        8.24      0.47 o 
   0   4   9       75.95       57.31      1.00 o 
   1   4   9        0.55        0.97      0.19 o 
   2   4   9      104.68       90.76      2.83 o 
   3   4   9      259.69      255.36      5.36 o 
   4   4   9       72.70       75.77      2.59 o 
   5   4   9        2.04        1.45      0.42 o 
   6   4   9       10.34        8.44      0.66 o 
   7   4   9        3.68        4.08      0.49 o 
   8   4   9        4.25        5.96      0.84 o 
  -4   5   9        0.39        0.02      0.29 o 
  -3   5   9        5.14        5.38      0.46 o 
  -2   5   9       60.70       61.23      1.42 o 
  -1   5   9        0.01        0.27      0.18 o 
   0   5   9        0.28        0.28      0.20 o 
   1   5   9      192.24      166.98      3.76 o 
   2   5   9        7.64        6.81      0.84 o 
   3   5   9        0.22        0.30      0.42 o 
   4   5   9        5.79        6.26      0.78 o 
   5   5   9        1.51        2.11      0.60 o 
   6   5   9        3.75        4.38      0.51 o 
   7   5   9        0.02       -0.06      0.36 o 
   8   5   9        0.66        1.02      0.48 o 
  -3   6   9       18.49       19.91      0.89 o 
  -2   6   9       27.90       31.08      1.07 o 
  -1   6   9        0.00        0.00      0.33 o 
   0   6   9        3.41        3.69      0.49 o 
   1   6   9       29.55       23.48      1.05 o 
   2   6   9       15.80       12.65      1.14 o 
   3   6   9        3.96        3.85      0.72 o 
   4   6   9       65.65       73.48      2.71 o 
   5   6   9       38.55       39.03      1.99 o 
   6   6   9        2.63        2.77      0.60 o 
   7   6   9       38.91       40.67      1.96 o 
   8   6   9       10.09       10.90      1.26 o 
  -2   7   9        1.22        1.22      0.36 o 
  -1   7   9       54.77       62.35      2.50 o 
   0   7   9        4.82        6.64      0.62 o 
   1   7   9        1.07        0.34      0.30 o 
   2   7   9        6.23        4.10      0.72 o 
   3   7   9        0.83        0.36      0.42 o 
   4   7   9        2.63        1.87      0.48 o 
   5   7   9        1.34        0.36      0.42 o 
   6   7   9       19.54       21.80      1.57 o 
   7   7   9       16.53       18.73      1.45 o 
  -1   8   9       25.08       30.05      1.38 o 
   0   8   9        8.89       10.10      0.83 o 
   1   8   9        2.90        2.57      0.66 o 
   2   8   9        0.79        1.14      0.54 o 
   3   8   9        5.07        4.58      0.84 o 
   4   8   9        2.80        2.83      0.66 o 
   5   8   9        1.90        1.51      0.54 o 
   6   8   9        2.42        2.95      0.72 o 
   7   8   9        3.18        4.22      0.78 o 
   1   9   9        0.57        0.18      0.30 o 
   2   9   9        3.14        2.83      0.78 o 
   3   9   9        0.85        2.65      0.78 o 
   4   9   9       19.56       17.47      1.57 o 
   5   9   9       15.18       19.56      1.29 o 
  -3  -8  10        1.92        1.34      0.42 o 
  -2  -8  10        0.00       -0.35      0.35 o 
  -1  -8  10        0.04        0.10      0.39 o 
   0  -8  10        2.95        2.65      0.66 o 
   1  -8  10        5.18        5.12      0.90 o 
  -5  -7  10        1.80        2.41      0.49 o 
  -4  -7  10        0.03        0.60      0.38 o 
  -3  -7  10        4.89        5.38      0.62 o 
  -2  -7  10        0.43       -0.13      0.33 o 
  -1  -7  10       23.67       22.59      1.09 o 
   0  -7  10        0.25        0.36      0.54 o 
   1  -7  10        1.61        1.26      0.60 o 
   2  -7  10       52.60       51.49      2.59 o 
   3  -7  10        6.85        7.65      1.08 o 
  -5  -6  10        0.05       -0.12      0.48 o 
  -4  -6  10        2.90        4.09      0.53 o 
  -3  -6  10        2.36        2.06      0.42 o 
  -2  -6  10        0.80        0.30      0.48 o 
  -1  -6  10        0.63        0.18      0.26 o 
   0  -6  10        0.05        0.06      0.36 o 
   1  -6  10        0.02       -0.48      0.48 o 
   2  -6  10        1.37        1.93      0.60 o 
   3  -6  10       13.23       11.86      1.26 o 
   4  -6  10        0.21       -0.54      0.54 o 
  -6  -5  10        2.41        2.47      0.72 o 
  -5  -5  10        0.42        0.60      0.48 o 
  -4  -5  10        0.72        0.75      0.30 o 
  -3  -5  10       60.20       58.37      2.20 o 
  -2  -5  10        2.10        1.95      0.32 o 
  -1  -5  10        2.33        2.47      0.38 o 
   0  -5  10       92.41       89.12      2.13 o 
   1  -5  10        1.26        0.42      0.42 o 
   2  -5  10        0.19        0.24      0.42 o 
   3  -5  10        0.00       -0.54      0.54 o 
   4  -5  10        0.15        0.18      0.42 o 
   5  -5  10        1.39        1.08      0.60 o 
  -6  -4  10       10.00        9.82      1.20 o 
  -5  -4  10       12.66       11.99      1.26 o 
  -4  -4  10        2.03        1.39      0.60 o 
  -3  -4  10        0.25        0.07      0.30 o 
  -2  -4  10        6.58        6.03      0.51 o 
  -1  -4  10        9.59       10.02      0.84 o 
   0  -4  10        2.34        2.24      0.36 o 
   1  -4  10       22.30       22.28      1.39 o 
   2  -4  10        0.43        0.60      0.42 o 
   3  -4  10        0.56        0.30      0.42 o 
   4  -4  10       19.20       21.68      1.57 o 
   5  -4  10        4.05        4.04      0.84 o 
   6  -4  10        4.37        6.69      1.08 o 
  -6  -3  10        1.29        0.66      0.48 o 
  -5  -3  10      122.91      125.45      4.04 o 
  -4  -3  10        0.48        0.36      0.48 o 
  -3  -3  10        0.32       -0.30      0.30 o 
  -2  -3  10      137.31      137.80      3.79 o 
  -1  -3  10        1.86        2.05      0.54 o 
   0  -3  10       22.15       23.55      1.45 o 
   1  -3  10        8.41        8.55      0.90 o 
   2  -3  10       11.99       13.43      1.14 o 
   3  -3  10        2.37        2.53      0.60 o 
   4  -3  10        0.06       -0.24      0.48 o 
   5  -3  10        6.35        7.17      0.96 o 
   6  -3  10       12.48       14.76      1.45 o 
  -6  -2  10        0.15        0.24      0.48 o 
  -5  -2  10       21.30       20.36      1.57 o 
  -4  -2  10       14.84       13.43      1.20 o 
  -3  -2  10        2.00        1.14      0.48 o 
  -2  -2  10       32.80       33.25      1.12 o 
  -1  -2  10        1.43        1.77      0.36 o 
   0  -2  10        0.01        0.09      0.26 o 
   1  -2  10        0.04        0.00      0.26 o 
   2  -2  10       87.29       91.06      2.89 o 
   3  -2  10        9.26        8.19      0.90 o 
   4  -2  10       50.72       47.28      2.23 o 
   5  -2  10        3.23        3.91      0.72 o 
   6  -2  10        0.51        1.14      0.54 o 
   7  -2  10       32.67       39.96      1.55 o 
  -6  -1  10        4.05        5.72      0.96 o 
  -5  -1  10        0.01        0.30      0.48 o 
  -4  -1  10      227.67      227.30      5.42 o 
  -3  -1  10        2.11        1.87      0.60 o 
  -2  -1  10        0.01       -0.02      0.24 o 
  -1  -1  10        0.98        1.01      0.30 o 
   0  -1  10      105.99      107.33      3.64 o 
   1  -1  10       12.78       12.23      2.20 o 
   2  -1  10        9.26        5.42      0.78 o 
   3  -1  10       14.24       14.27      1.20 o 
   4  -1  10       47.74       43.85      2.05 o 
   5  -1  10       19.33       17.60      0.85 o 
   6  -1  10        0.05        0.07      0.36 o 
   7  -1  10        1.53        0.56      0.75 o 
  -6   0  10        3.37        3.61      0.78 o 
  -5   0  10        6.21        7.95      1.02 o 
  -4   0  10       88.88       84.08      3.01 o 
  -3   0  10        9.31       10.84      1.02 o 
  -2   0  10       20.55       21.53      0.87 o 
  -1   0  10       12.16       11.60      2.23 o 
   0   0  10        0.05       -0.20      0.23 o 
   1   0  10      128.72      128.67      2.95 o 
   2   0  10      736.52      714.72     11.20 o 
   3   0  10       16.82       16.08      1.20 o 
   4   0  10        2.04        2.26      0.33 o 
   5   0  10      189.66      168.28      5.54 o 
   6   0  10        2.70        2.44      0.48 o 
   7   0  10        1.57        0.80      0.32 o 
   8   0  10        2.97        2.30      0.45 o 
  -5   1  10        1.08        1.26      0.54 o 
  -4   1  10        2.29        3.67      0.66 o 
  -3   1  10        0.26        0.24      0.36 o 
  -2   1  10        1.74        2.01      0.32 o 
  -1   1  10        2.74        2.94      0.36 o 
   0   1  10        1.25        1.18      0.26 o 
   1   1  10       33.02       36.02      1.57 o 
   2   1  10      120.95      120.03      3.25 o 
   3   1  10        4.95        5.39      0.84 o 
   4   1  10        4.87        5.28      0.46 o 
   5   1  10        3.14        2.78      0.35 o 
   6   1  10       10.47        7.68      0.63 o 
   7   1  10        0.45        0.30      0.26 o 
   8   1  10        8.80        9.20      1.33 o 
  -5   2  10        1.30        1.94      0.48 o 
  -4   2  10        6.91        7.05      0.84 o 
  -3   2  10        0.02       -0.12      0.30 o 
  -2   2  10        1.82        1.69      0.30 o 
  -1   2  10        2.92        2.84      0.38 o 
   0   2  10       71.83       54.14      1.43 o 
   1   2  10        8.26        7.03      0.41 o 
   2   2  10        9.82        9.14      0.53 o 
   3   2  10     1758.91     1739.04     16.47 o 
   4   2  10        1.14        1.15      0.29 o 
   5   2  10        0.69        0.59      0.23 o 
   6   2  10        2.39        3.37      0.43 o 
   7   2  10        9.39        9.91      0.74 o 
   8   2  10       12.44       16.23      0.79 o 
  -4   3  10        3.19        2.59      0.60 o 
  -3   3  10       20.25       18.93      0.98 o 
  -2   3  10        0.63        1.03      0.24 o 
  -1   3  10        6.87        9.16      0.49 o 
   0   3  10       23.76       23.04      0.74 o 
   1   3  10        1.23        1.12      0.42 o 
   2   3  10        3.09        2.65      0.39 o 
   3   3  10       14.28       15.30      1.20 o 
   4   3  10       52.80       52.16      2.17 o 
   5   3  10        4.60        5.45      0.49 o 
   6   3  10        0.04        0.07      0.27 o 
   7   3  10        0.07       -0.22      0.30 o 
   8   3  10        9.45       10.54      1.14 o 
  -4   4  10        6.40        7.35      1.08 o 
  -3   4  10        7.27        6.69      0.96 o 
  -2   4  10       24.37       26.85      1.12 o 
  -1   4  10       29.91       25.93      0.93 o 
   0   4  10        5.73        5.55      0.35 o 
   1   4  10      196.11      155.32      2.70 o 
   2   4  10       19.44       17.53      1.26 o 
   3   4  10       34.97       31.08      1.75 o 
   4   4  10       10.88       12.65      1.14 o 
   5   4  10        4.21        4.76      0.72 o 
   6   4  10       10.42       10.38      0.74 o 
   7   4  10       17.58       20.20      1.04 o 
   8   4  10        7.63        6.87      0.96 o 
  -3   5  10       16.04       14.45      1.39 o 
  -2   5  10        1.82        1.62      0.38 o 
  -1   5  10        4.10        2.51      0.32 o 
   0   5  10       19.71       18.21      0.81 o 
   1   5  10       10.31        9.18      0.65 o 
   2   5  10        0.05        0.18      0.42 o 
   3   5  10       18.93       17.95      1.26 o 
   4   5  10        0.10       -0.48      0.48 o 
   5   5  10       15.74       17.16      1.33 o 
   6   5  10        1.28        1.17      0.32 o 
   7   5  10       18.30       25.44      1.17 o 
   8   5  10        0.91        0.54      0.48 o 
  -2   6  10        4.23        4.10      0.53 o 
  -1   6  10       40.59       48.87      1.61 o 
   0   6  10        0.10        0.39      0.27 o 
   1   6  10        8.78        8.22      0.81 o 
   2   6  10        9.26        6.14      0.84 o 
   3   6  10        0.93        0.54      0.48 o 
   4   6  10       17.01       16.44      1.33 o 
   5   6  10        3.54        3.19      0.66 o 
   6   6  10       51.21       54.81      2.47 o 
   7   6  10        8.58       11.13      0.83 o 
  -1   7  10        1.11        2.07      0.46 o 
   0   7  10        3.36        4.07      0.52 o 
   1   7  10       37.14       40.37      1.47 o 
   2   7  10        6.56        7.77      0.96 o 
   3   7  10        0.01        0.06      0.54 o 
   4   7  10        8.53        8.37      1.02 o 
   5   7  10       16.46       16.56      1.39 o 
   6   7  10        0.98        0.84      0.54 o 
   7   7  10        0.05        0.06      0.36 o 
   0   8  10        0.28        0.23      0.32 o 
   1   8  10        0.03       -0.39      0.39 o 
   2   8  10        3.59        3.49      0.78 o 
   3   8  10        2.86        4.10      0.84 o 
   4   8  10        9.92       10.24      1.20 o 
   5   8  10        2.14        2.59      0.66 o 
   6   8  10        8.78        8.43      1.08 o 
   3   9  10       18.26       19.75      1.75 o 
   4   9  10        7.23        9.34      1.20 o 
  -1  -8  11        7.59        7.84      0.74 o 
  -4  -7  11        4.02        3.24      0.51 o 
  -3  -7  11        2.16        1.79      0.42 o 
  -2  -7  11        0.82        0.45      0.32 o 
  -1  -7  11        2.99        3.23      0.47 o 
   0  -7  11        6.47        5.72      0.90 o 
   1  -7  11        0.10       -0.24      0.42 o 
   2  -7  11        1.21       -0.12      0.60 o 
  -4  -6  11        1.20        1.33      0.66 o 
  -3  -6  11        2.25        2.89      1.17 o 
  -2  -6  11        0.12       -0.32      0.35 o 
  -1  -6  11        0.13        0.53      0.93 o 
   0  -6  11        0.11       -0.12      0.36 o 
   1  -6  11        1.07        1.26      0.60 o 
   2  -6  11        2.97        2.53      0.72 o 
   3  -6  11        5.41        5.42      0.96 o 
  -5  -5  11        4.45        5.96      1.02 o 
  -4  -5  11        3.06        3.07      0.72 o 
  -3  -5  11        5.78        5.01      0.57 o 
  -2  -5  11        9.25        7.59      0.96 o 
  -1  -5  11        0.36        0.55      0.27 o 
   0  -5  11        0.25        0.45      0.29 o 
   1  -5  11        0.57       -0.24      0.42 o 
   2  -5  11        0.01       -0.48      0.48 o 
   3  -5  11        6.22        6.56      0.96 o 
   4  -5  11        2.54        3.73      0.84 o 
  -5  -4  11        5.37        6.56      1.02 o 
  -4  -4  11        2.71        1.45      0.54 o 
  -3  -4  11        0.46       -0.09      0.25 o 
  -2  -4  11        3.89        5.48      0.84 o 
  -1  -4  11        0.93        0.91      0.26 o 
   0  -4  11        1.63        1.06      0.30 o 
   1  -4  11        1.82        0.90      0.48 o 
   2  -4  11        5.59        6.08      0.84 o 
   3  -4  11        4.72        4.28      0.78 o 
   4  -4  11        0.44        0.42      0.48 o 
   5  -4  11        0.40        0.84      0.54 o 
  -5  -3  11        9.85        8.91      1.20 o 
  -4  -3  11       18.14       19.69      1.51 o 
  -3  -3  11        1.87        1.57      0.54 o 
  -2  -3  11        0.78        1.08      0.48 o 
  -1  -3  11       15.11       15.00      1.20 o 
   0  -3  11        1.88        2.41      0.60 o 
   1  -3  11       48.77       51.07      2.17 o 
   2  -3  11        2.04        1.63      0.60 o 
   3  -3  11        5.72        4.34      0.90 o 
   4  -3  11       64.60       58.96      2.65 o 
   5  -3  11        0.14        0.84      0.48 o 
   6  -3  11        0.61        0.36      0.42 o 
  -5  -2  11       44.10       44.39      2.41 o 
  -4  -2  11       20.65       20.78      1.57 o 
  -3  -2  11        0.00        0.12      0.36 o 
  -2  -2  11        3.06        3.20      0.45 o 
  -1  -2  11        2.12        1.72      0.34 o 
   0  -2  11        0.08       -0.26      0.26 o 
   1  -2  11       20.76       23.35      1.63 o 
   2  -2  11        0.08       -0.60      0.60 o 
   3  -2  11        7.13        5.84      0.84 o 
   4  -2  11        1.83        2.11      0.60 o 
   5  -2  11       18.43       15.24      1.33 o 
   6  -2  11        0.01        0.18      0.42 o 
  -5  -1  11        0.04        0.30      0.48 o 
  -4  -1  11       18.22       20.42      1.57 o 
  -3  -1  11        3.25        2.95      0.60 o 
  -2  -1  11        1.07        0.63      0.26 o 
  -1  -1  11        0.90        0.86      0.48 o 
   0  -1  11        4.22        4.12      0.46 o 
   1  -1  11        3.71        3.61      0.93 o 
   2  -1  11      183.84      177.01      4.34 o 
   3  -1  11        0.15       -0.54      0.54 o 
   4  -1  11       11.46       11.14      1.14 o 
   5  -1  11        2.58        2.17      0.60 o 
   6  -1  11        2.94        2.35      0.72 o 
   7  -1  11        1.07        0.90      0.42 o 
  -5   0  11        4.27        5.00      0.84 o 
  -4   0  11       16.89       14.27      1.26 o 
  -3   0  11        9.54        9.82      1.02 o 
  -2   0  11       16.44       16.92      0.81 o 
  -1   0  11        2.16        2.25      0.36 o 
   0   0  11        2.40        2.38      0.34 o 
   1   0  11      233.15      236.45      3.62 o 
   2   0  11       46.90       44.69      1.99 o 
   3   0  11      126.89      124.67      3.55 o 
   4   0  11        5.00        4.04      0.84 o 
   5   0  11        0.27        0.60      0.48 o 
   6   0  11        0.17        1.20      0.54 o 
   7   0  11        1.40        0.60      0.42 o 
  -5   1  11        3.34        3.61      0.78 o 
  -4   1  11       10.98       11.32      1.14 o 
  -3   1  11       46.93       45.05      2.17 o 
  -2   1  11        1.47        2.17      0.57 o 
  -1   1  11        5.08        6.21      0.51 o 
   0   1  11       44.71       40.10      1.28 o 
   1   1  11       28.46       27.20      1.69 o 
   2   1  11      102.15       99.25      3.01 o 
   3   1  11        8.99        7.95      0.90 o 
   4   1  11        1.67        1.39      0.54 o 
   5   1  11        6.18        4.70      0.78 o 
   6   1  11       12.79        9.94      0.74 o 
   7   1  11        0.29        1.13      0.40 o 
  -4   2  11        0.43        0.42      0.36 o 
  -3   2  11        0.01        0.42      0.36 o 
  -2   2  11        1.46        1.62      0.32 o 
  -1   2  11       56.26       49.25      1.84 o 
   0   2  11        2.79        2.53      0.45 o 
   1   2  11       84.22       82.05      1.48 o 
   2   2  11       51.39       51.68      2.17 o 
   3   2  11       45.39       44.03      1.99 o 
   4   2  11        0.61        0.70      0.26 o 
   5   2  11        5.53        4.61      0.49 o 
   6   2  11        8.38       10.05      0.78 o 
   7   2  11        2.35        3.87      0.49 o 
   8   2  11       14.79       15.68      1.00 o 
  -4   3  11        2.42        2.53      0.78 o 
  -3   3  11       54.56       56.61      2.65 o 
  -2   3  11        0.54        0.24      0.20 o 
  -1   3  11        0.58        0.30      0.19 o 
   0   3  11      134.19      121.61      1.92 o 
   1   3  11        4.57        5.26      0.51 o 
   2   3  11        4.18        4.12      0.42 o 
   3   3  11        0.20        0.54      0.42 o 
   4   3  11        0.84        0.52      0.27 o 
   5   3  11       13.72       12.56      1.08 o 
   6   3  11        0.07       -0.07      0.48 o 
   7   3  11        2.71        2.73      0.45 o 
   8   3  11       19.86       25.72      1.26 o 
  -3   4  11       22.54       25.30      1.81 o 
  -2   4  11        0.30        0.60      0.42 o 
  -1   4  11        3.69        3.52      0.47 o 
   0   4  11        7.76        5.51      0.90 o 
   1   4  11       18.11       15.03      0.78 o 
   2   4  11        7.28        7.05      0.90 o 
   3   4  11       81.15       85.28      3.01 o 
   4   4  11       24.83       26.14      1.63 o 
   5   4  11        3.28        3.06      0.43 o 
   6   4  11       53.77       53.45      1.93 o 
   7   4  11       15.51       16.86      1.00 o 
  -2   5  11       40.51       44.72      1.59 o 
  -1   5  11        7.98        9.62      0.74 o 
   0   5  11        1.32        0.75      0.30 o 
   1   5  11        0.52       -0.19      0.29 o 
   2   5  11        0.71        0.54      0.48 o 
   3   5  11        0.00        0.66      0.48 o 
   4   5  11        0.07        1.02      0.54 o 
   5   5  11       24.32       25.96      1.69 o 
   6   5  11       28.74       32.52      1.32 o 
   7   5  11        0.45        0.71      0.36 o 
  -2   6  11       13.10       15.87      1.02 o 
  -1   6  11        8.44        9.28      0.96 o 
   0   6  11        2.46        1.45      0.48 o 
   1   6  11        4.55        5.72      0.90 o 
   2   6  11        3.40        2.23      0.60 o 
   3   6  11        3.84        4.82      0.78 o 
   4   6  11       20.65       19.45      1.51 o 
   5   6  11        1.12        1.45      0.54 o 
   6   6  11        4.16        5.00      0.84 o 
   7   6  11       22.72       29.66      1.51 o 
   0   7  11        0.06       -0.15      0.29 o 
   1   7  11        4.20        2.23      0.66 o 
   2   7  11        1.15        2.83      0.72 o 
   3   7  11       43.59       45.65      2.35 o 
   4   7  11       36.25       46.68      2.41 o 
   5   7  11        0.07        0.54      0.42 o 
   6   7  11        1.66        0.96      0.48 o 
   2   8  11        2.38        2.77      0.78 o 
   3   8  11        0.44        1.45      0.66 o 
   4   8  11        5.97        7.71      1.02 o 
   5   8  11        6.96        7.47      1.02 o 
  -2  -7  12        0.01       -0.38      0.38 o 
  -1  -7  12       13.71       12.29      1.26 o 
   0  -7  12        1.39        1.02      0.54 o 
  -3  -6  12        1.49        1.07      0.48 o 
  -2  -6  12        0.86        1.22      0.40 o 
  -1  -6  12        1.41        1.95      0.81 o 
   0  -6  12        8.34        7.17      0.96 o 
   1  -6  12        1.54        1.51      0.60 o 
   2  -6  12        0.57        0.24      0.48 o 
  -4  -5  12        0.32       -0.18      0.48 o 
  -3  -5  12       20.18       17.29      1.08 o 
  -2  -5  12        0.01        0.42      0.48 o 
  -1  -5  12        4.05        4.94      0.53 o 
   0  -5  12        0.01        0.33      0.48 o 
   1  -5  12        1.07        0.30      0.42 o 
   2  -5  12        2.02        1.69      0.66 o 
   3  -5  12        0.02        0.54      0.54 o 
   4  -5  12        0.19        0.48      0.54 o 
  -4  -4  12        0.00        0.24      0.42 o 
  -3  -4  12        5.85        6.08      0.90 o 
  -2  -4  12        0.21       -0.60      0.60 o 
  -1  -4  12        0.99        1.00      0.32 o 
   0  -4  12        4.84        4.61      0.52 o 
   1  -4  12       23.64       26.14      1.63 o 
   2  -4  12        0.76        1.33      0.60 o 
   3  -4  12       26.03       26.14      1.81 o 
   4  -4  12        1.54        2.29      0.66 o 
   5  -4  12        0.03        0.96      0.60 o 
  -5  -3  12       44.89       45.95      2.53 o 
  -4  -3  12        0.00       -0.60      0.60 o 
  -3  -3  12        0.50        0.78      0.48 o 
  -2  -3  12        0.02        0.18      0.42 o 
  -1  -3  12       21.36       24.81      1.63 o 
   0  -3  12        0.08        0.84      0.48 o 
   1  -3  12        0.02        0.84      0.48 o 
   2  -3  12        0.00        1.51      0.60 o 
   3  -3  12       10.32        9.03      1.02 o 
   4  -3  12        5.44        5.30      0.90 o 
   5  -3  12        0.00       -0.42      0.42 o 
  -5  -2  12       25.11       25.54      1.93 o 
  -4  -2  12        1.51        1.51      0.60 o 
  -3  -2  12        5.02        3.91      0.78 o 
  -2  -2  12        4.53        4.40      0.78 o 
  -1  -2  12        0.00       -0.20      0.29 o 
   0  -2  12       20.63       21.58      1.33 o 
   1  -2  12      386.18      402.68      7.83 o 
   2  -2  12        6.44        6.81      0.90 o 
   3  -2  12        0.54        0.30      0.48 o 
   4  -2  12       60.60       49.75      2.47 o 
   5  -2  12        1.34        0.72      0.54 o 
   6  -2  12        0.61        0.36      0.42 o 
  -5  -1  12        0.58        0.84      0.48 o 
  -4  -1  12        0.38        0.84      0.48 o 
  -3  -1  12        2.44        1.57      0.48 o 
  -2  -1  12        0.09        0.03      0.26 o 
  -1  -1  12        0.88        0.45      0.26 o 
   0  -1  12       12.60       15.08      0.83 o 
   1  -1  12       24.47       27.79      1.17 o 
   2  -1  12        2.30        2.29      0.60 o 
   3  -1  12        1.05        0.54      0.48 o 
   4  -1  12        6.61        6.56      0.90 o 
   5  -1  12        4.09        2.81      0.49 o 
   6  -1  12        0.10        0.66      0.54 o 
  -4   0  12        0.86        2.05      0.60 o 
  -3   0  12        0.01        0.42      0.48 o 
  -2   0  12        1.49        1.84      0.36 o 
  -1   0  12       60.72       56.91      1.64 o 
   0   0  12        1.71        1.61      0.34 o 
   1   0  12        2.49        2.72      0.45 o 
   2   0  12      675.08      688.82     11.32 o 
   3   0  12        0.23        0.06      0.48 o 
   4   0  12        0.55        0.30      0.42 o 
   5   0  12        0.17        0.06      0.54 o 
   6   0  12        7.23        9.21      1.08 o 
   7   0  12       14.42       18.31      1.57 o 
  -4   1  12        8.22        8.79      1.08 o 
  -3   1  12        0.21        0.18      0.36 o 
  -2   1  12        0.08       -0.11      0.42 o 
  -1   1  12       12.60       14.00      0.81 o 
   0   1  12        0.29        0.06      0.42 o 
   1   1  12        1.33        1.43      0.48 o 
   2   1  12       41.33       39.63      1.93 o 
   3   1  12       38.39       38.79      1.99 o 
   4   1  12        0.51        2.05      0.66 o 
   5   1  12        0.23        0.60      0.48 o 
   6   1  12        0.42       -0.30      0.60 o 
   7   1  12       10.29       12.71      1.33 o 
  -4   2  12        5.30        5.70      0.63 o 
  -3   2  12       23.86       27.52      1.69 o 
  -2   2  12       12.75       12.70      0.76 o 
  -1   2  12        1.38        1.53      0.36 o 
   0   2  12      111.72       95.52      1.73 o 
   1   2  12       13.56       13.43      0.74 o 
   2   2  12       23.08       24.33      1.51 o 
   3   2  12       18.42       20.18      1.45 o 
   4   2  12        0.04       -0.42      0.42 o 
   5   2  12        7.74        7.83      0.96 o 
   6   2  12       18.40       21.56      1.63 o 
   7   2  12        5.94        4.76      0.78 o 
  -3   3  12        2.07        1.26      0.60 o 
  -2   3  12        0.55        0.40      0.29 o 
  -1   3  12        1.25        1.60      0.30 o 
   0   3  12       11.20        9.23      0.54 o 
   1   3  12        0.42        0.76      0.29 o 
   2   3  12        5.19        4.04      0.72 o 
   3   3  12        0.41        0.60      0.48 o 
   4   3  12        8.72        8.13      1.02 o 
   5   3  12        2.39        1.63      0.60 o 
   6   3  12       30.98       44.09      2.23 o 
   7   3  12        1.38        0.66      0.48 o 
  -2   4  12       25.91       32.13      1.34 o 
  -1   4  12        0.18        0.72      0.33 o 
   0   4  12        5.02        4.75      0.53 o 
   1   4  12        0.83       -0.06      0.25 o 
   2   4  12       14.68       16.08      1.33 o 
   3   4  12       12.19       12.95      1.20 o 
   4   4  12        0.29        0.24      0.36 o 
   5   4  12       47.91       51.80      2.47 o 
   6   4  12        6.51        8.84      0.72 o 
   7   4  12        0.00        0.08      0.60 o 
  -2   5  12        2.50        3.91      0.57 o 
  -1   5  12        4.13        5.85      0.69 o 
   0   5  12       38.33       39.66      1.45 o 
   1   5  12        5.39        8.43      0.66 o 
   2   5  12        0.00       -0.36      0.48 o 
   3   5  12       21.15       23.85      1.63 o 
   4   5  12       41.07       45.77      2.29 o 
   5   5  12        0.33        0.90      0.60 o 
   6   5  12        0.82        1.42      0.38 o 
   7   5  12       34.14       41.02      1.72 o 
  -1   6  12        0.46        0.24      0.36 o 
   0   6  12        0.90        1.39      0.54 o 
   1   6  12        4.63        4.34      0.78 o 
   2   6  12        2.35        2.53      0.66 o 
   3   6  12       14.38       13.01      1.26 o 
   4   6  12       11.06       13.07      1.33 o 
   5   6  12       10.87       10.54      1.26 o 
   6   6  12        7.88        7.23      1.02 o 
   1   7  12        3.03        3.67      0.78 o 
   2   7  12       45.72       56.85      2.77 o 
   3   7  12        5.28        6.38      1.02 o 
   4   7  12        0.77        1.26      0.60 o 
   5   7  12       71.90       85.34      3.43 o 
  -2  -6  13        0.37        0.09      1.05 o 
  -1  -6  13        1.63        1.81      0.66 o 
   0  -6  13        0.26       -0.30      0.48 o 
   1  -6  13        0.44        0.06      0.42 o 
  -3  -5  13        0.13       -0.60      0.60 o 
  -2  -5  13        3.55        3.37      0.78 o 
  -1  -5  13        0.00       -0.30      0.30 o 
   0  -5  13       25.97       26.44      1.75 o 
   1  -5  13        0.46        1.02      0.54 o 
   2  -5  13        0.38        0.84      0.60 o 
   3  -5  13       18.48       20.36      1.69 o 
  -3  -4  13        0.06        0.18      0.54 o 
  -2  -4  13        0.63       -0.06      0.54 o 
  -1  -4  13        2.60        1.66      0.38 o 
   0  -4  13       12.12       13.23      0.99 o 
   1  -4  13        7.33        7.17      0.96 o 
   2  -4  13        1.80        1.69      0.60 o 
   3  -4  13        2.90        2.47      0.72 o 
   4  -4  13        6.30        5.18      0.96 o 
  -4  -3  13        1.52        2.35      0.66 o 
  -3  -3  13        0.42        0.84      0.42 o 
  -2  -3  13        0.19       -0.18      0.42 o 
  -1  -3  13        2.45        2.95      0.66 o 
   0  -3  13        2.63        3.54      0.52 o 
   1  -3  13       65.12       65.41      2.77 o 
   2  -3  13        0.15        1.69      0.60 o 
   3  -3  13        2.04        2.29      0.60 o 
   4  -3  13        0.09       -0.18      0.42 o 
   5  -3  13        1.52        1.75      0.66 o 
  -4  -2  13        3.51        4.52      0.84 o 
  -3  -2  13        0.90        0.00      0.54 o 
  -2  -2  13        1.71        1.02      0.42 o 
  -1  -2  13        1.10        1.04      0.36 o 
   0  -2  13       56.33       54.71      1.72 o 
   1  -2  13       26.20       30.48      1.87 o 
   2  -2  13       50.74       47.46      2.35 o 
   3  -2  13        0.62        0.84      0.54 o 
   4  -2  13        0.14        0.12      0.48 o 
   5  -2  13        0.14        0.12      0.54 o 
  -4  -1  13       17.51       16.44      1.45 o 
  -3  -1  13        0.01       -0.54      0.54 o 
  -2  -1  13        0.22        0.12      0.42 o 
  -1  -1  13       18.47       15.51      0.93 o 
   0  -1  13        5.69        5.46      0.55 o 
   1  -1  13       17.47       18.67      1.51 o 
   2  -1  13        9.72       11.68      1.26 o 
   3  -1  13        0.35        0.60      0.54 o 
   4  -1  13        2.68        1.51      0.66 o 
   5  -1  13        3.64        2.67      0.47 o 
   6  -1  13        0.03        0.00      0.42 o 
  -4   0  13        0.86        1.14      0.60 o 
  -3   0  13        0.08        0.00      0.36 o 
  -2   0  13       17.48       17.41      1.39 o 
  -1   0  13        1.66        1.48      0.38 o 
   0   0  13       28.43       30.08      1.23 o 
   1   0  13        2.38        1.75      0.60 o 
   2   0  13       14.75       15.06      1.26 o 
   3   0  13        1.10        0.54      0.54 o 
   4   0  13        0.38        0.12      0.48 o 
   5   0  13        8.07        9.28      1.14 o 
   6   0  13        1.37        2.41      0.72 o 
  -3   1  13        0.09        0.18      0.42 o 
  -2   1  13        0.23        0.60      0.48 o 
  -1   1  13       38.91       35.84      1.32 o 
   0   1  13        4.37        5.24      1.02 o 
   1   1  13        2.07        1.51      0.48 o 
   2   1  13        0.24        0.30      0.48 o 
   3   1  13        5.16        5.00      0.90 o 
   4   1  13       11.05        8.79      1.20 o 
   5   1  13        0.75       -0.36      0.48 o 
   6   1  13        1.15       -0.06      0.54 o 
  -3   2  13        1.06        1.08      0.38 o 
  -2   2  13        1.27        1.39      0.48 o 
  -1   2  13        0.05        0.20      0.23 o 
   0   2  13        8.96        8.78      0.63 o 
   1   2  13        6.45        5.48      0.84 o 
   2   2  13       27.03       28.01      1.69 o 
   3   2  13       15.67       15.42      1.33 o 
   4   2  13        1.13        0.72      0.54 o 
   5   2  13       26.55       24.81      1.81 o 
   6   2  13       16.19       19.81      1.57 o 
  -2   3  13        6.23        6.81      0.96 o 
  -1   3  13        1.51        1.00      0.28 o 
   0   3  13        0.03        0.16      0.32 o 
   1   3  13        9.45        8.31      0.96 o 
   2   3  13        4.46        4.40      0.72 o 
   3   3  13        0.29        0.84      0.54 o 
   4   3  13       10.20       12.17      1.26 o 
   5   3  13       34.63       38.43      2.17 o 
   6   3  13        2.98        3.25      0.78 o 
  -2   4  13        5.40        5.24      0.90 o 
  -1   4  13        4.09        4.22      0.53 o 
   0   4  13        3.29        3.63      0.51 o 
   1   4  13        3.56        2.53      0.66 o 
   2   4  13        4.15        4.34      0.78 o 
   3   4  13       37.79       38.36      2.11 o 
   4   4  13        0.46       -0.06      0.54 o 
   5   4  13        4.21        4.58      0.84 o 
   6   4  13       36.50       41.92      2.29 o 
  -1   5  13        0.78        0.82      0.32 o 
   0   5  13        1.59        1.31      0.48 o 
   1   5  13        0.11        0.77      0.75 o 
   2   5  13       30.13       34.21      2.05 o 
   3   5  13       42.97       53.54      2.59 o 
   4   5  13        0.01       -0.18      0.48 o 
   5   5  13        4.58        4.10      0.78 o 
   6   5  13        3.99        3.07      0.72 o 
   1   6  13       15.14       15.66      1.45 o 
   2   6  13        5.89        3.73      0.84 o 
   3   6  13        6.03        6.50      1.02 o 
   4   6  13        3.52        3.55      0.78 o 
   5   6  13        0.38       -0.42      0.54 o 
  -1  -5  14        0.07        0.60      0.60 o 
   0  -5  14        0.86        0.78      0.48 o 
   1  -5  14        0.99        0.96      0.54 o 
  -2  -4  14        0.00       -0.72      0.72 o 
  -1  -4  14        1.51        1.63      0.66 o 
   0  -4  14      113.62      117.61      2.76 o 
   1  -4  14        3.66        4.04      0.78 o 
   2  -4  14        0.40        0.66      0.60 o 
   3  -4  14       13.16       12.53      1.39 o 
  -3  -3  14        0.01       -0.36      0.54 o 
  -2  -3  14        1.21        1.20      0.60 o 
  -1  -3  14        3.78        3.99      0.52 o 
   0  -3  14        0.73        0.72      1.48 o 
   1  -3  14        0.89        2.35      0.66 o 
   2  -3  14        0.29        0.54      0.48 o 
   3  -3  14        2.50        2.47      0.72 o 
   4  -3  14        0.93       -0.42      0.54 o 
  -3  -2  14        0.08       -0.36      0.48 o 
  -2  -2  14       24.86       26.86      1.87 o 
  -1  -2  14        0.39        0.34      0.42 o 
   0  -2  14        0.28        1.07      0.40 o 
   1  -2  14      159.90      162.55      4.58 o 
   2  -2  14        0.44        0.06      0.48 o 
   4  -2  14        0.17        0.18      0.48 o 
  -3  -1  14        0.05        0.00      0.54 o 
  -2  -1  14        4.82        4.82      0.90 o 
  -1  -1  14        0.00       -0.10      0.32 o 
   0  -1  14        1.20        1.16      0.38 o 
   1  -1  14       25.90       27.10      1.75 o 
   2  -1  14       17.03       19.81      1.57 o 
   3  -1  14        0.01       -0.30      0.54 o 
   4  -1  14        0.11        0.48      0.54 o 
   5  -1  14        0.65        0.60      0.57 o 
  -3   0  14        1.56        2.05      0.66 o 
  -2   0  14        0.10       -0.12      0.36 o 
  -1   0  14       33.84       28.36      1.25 o 
   0   0  14        0.92        0.89      0.32 o 
   1   0  14        6.66        6.56      0.96 o 
   2   0  14        5.09        5.66      1.02 o 
   3   0  14        0.17        0.00      0.42 o 
   4   0  14        4.23        2.89      0.66 o 
   5   0  14        5.93        5.42      1.02 o 
  -2   1  14        0.45        0.66      0.54 o 
  -1   1  14        8.30        5.63      0.61 o 
   0   1  14        0.57        0.43      0.33 o 
   1   1  14        0.20       -0.48      0.48 o 
   2   1  14        2.98        3.91      0.78 o 
   3   1  14        5.21        5.24      0.84 o 
   4   1  14        2.62        2.17      0.72 o 
   5   1  14       33.85       44.63      2.47 o 
   6   1  14        1.24        1.39      0.66 o 
  -2   2  14        0.05        0.20      0.29 o 
  -1   2  14        3.21        3.67      0.41 o 
   0   2  14        0.01        0.19      0.22 o 
   1   2  14       18.29       20.66      1.51 o 
   2   2  14        2.57        2.17      0.60 o 
   3   2  14        0.01       -0.12      0.42 o 
   4   2  14       17.67       21.86      1.63 o 
   5   2  14        3.40        3.49      0.84 o 
   6   2  14        0.07       -0.60      0.60 o 
  -1   3  14       12.29       14.06      0.91 o 
   0   3  14        6.07        8.96      0.58 o 
   1   3  14        0.08        0.36      0.42 o 
   2   3  14       14.11       16.02      1.39 o 
   3   3  14       55.32       60.23      2.77 o 
   4   3  14        0.00       -0.24      0.42 o 
   5   3  14        1.23        1.87      0.66 o 
   6   3  14       31.73       39.63      2.29 o 
   0   4  14        3.25        2.51      0.48 o 
   1   4  14        0.08        0.18      0.42 o 
   2   4  14        5.45        7.29      1.02 o 
   3   4  14       12.84       16.92      1.51 o 
   4   4  14        9.35        9.88      1.14 o 
   5   4  14        4.74        4.10      0.84 o 
   1   5  14       78.86       86.91      3.43 o 
   2   5  14        1.65        1.75      0.66 o 
   3   5  14        1.29        1.33      0.66 o 
   4   5  14       62.60       80.04      3.31 o 
  -1  -3  15        0.98        1.14      0.66 o 
   0  -3  15        2.01        1.43      0.81 o 
   1  -3  15        4.88        4.64      0.90 o 
   2  -3  15        0.04        0.66      0.48 o 
  -1  -2  15        4.88        6.08      0.96 o 
   0  -2  15        0.06        0.25      0.42 o 
   1  -2  15        4.06        5.84      1.02 o 
   2  -2  15        0.82        0.72      0.54 o 
   3  -2  15        0.00        0.42      0.54 o 
  -1  -1  15        3.86        3.98      0.90 o 
   0  -1  15        0.11       -0.38      0.38 o 
   1  -1  15        0.66        0.00      0.48 o 
   2  -1  15        3.86        3.01      0.78 o 
   3  -1  15        1.82        1.69      0.72 o 
   4  -1  15        1.09        0.66      0.66 o 
  -1   0  15        2.86        3.03      0.53 o 
   0   0  15        2.42        3.13      0.53 o 
   1   0  15        2.42        2.59      0.78 o 
   2   0  15       11.98       11.74      1.20 o 
   3   0  15        0.00       -0.72      0.72 o 
   4   0  15        4.83        5.42      1.02 o 
  -1   1  15        0.41        0.19      0.39 o 
   0   1  15        9.29        8.58      0.77 o 
   1   1  15        6.31        6.20      0.96 o 
   2   1  15        0.64        0.24      0.48 o 
   3   1  15        1.07        0.78      0.60 o 
   4   1  15       21.32       19.81      1.75 o 
   0   2  15        6.52        6.01      0.62 o 
   1   2  15        2.84        2.83      0.66 o 
   2   2  15       23.80       23.79      1.69 o 
   3   2  15        2.35        1.51      0.54 o 
   4   2  15        2.53        2.71      0.72 o 
   0   3  15        0.38        0.42      0.48 o 
   1   3  15        4.95        4.88      0.84 o 
   2   3  15       23.61       26.80      1.93 o 
   3   3  15        0.13        1.20      0.60 o 
   4   3  15        3.58        2.41      0.66 o 
   2   4  15        2.04        2.53      0.66 o 
   3   4  15        0.68        1.81      0.72 o 
   1   0  16        0.13       -0.18      0.42 o 
   2   0  16        0.02       -0.54      0.54 o 
   2   1  16       36.17       41.80      2.47 o 
                                                 
